# Supplementary material for: Digital technology adoption scale in the blended learning context in higher education: Development, validation and testing of a specific tool
Source: PLoS One. 2020 Jul 10;15(7):e0235957. doi: 10.1371/journal.pone.0235957 (PMC7351189; doi:10.1371/journal.pone.0235957)
Supplement: S4 Appendix — (XLSX) [file pone.0235957.s004.xlsx]

## Sheet: Stage 1
Stage	University	Field of study	Degree level	Age	Gender	R1	R2	R3	R4	R5	R6	R8	R9	R10	R11	PEU6	AT1	AT2	AT3	AT4	OR1	OR2	OR3	OR4	OR5	CR1	CR2	CR3	CR4	CR5	PEU5	PEU3	PEU4	PEU1	PEU2	PEU7	PEU8	PEU9	BU1	BU2	BU3	AT4r	Total_scale
Stage 1	UVABc	Computer Science	Bachelor	33	Male	5	5	5	5	5	5	5	5	5	5	3	2	2	2	5	5	5	5	5	5	5	5	5	5	5	4	5	4	4	5	3	5	4	5	5	5	1	159
Stage 1	UVABc	Computer Science	Bachelor	33	Male	5	5	5	5	5	5	5	5	5	5	3	2	2	2	5	5	5	5	5	5	5	5	5	5	5	4	5	4	4	5	3	5	4	5	5	5	1	159
Stage 1	UVABc	Environmental Science	Bachelor	28	Male	5	5	1	5	5	5	3	5	5	5	5	1	1	1	5	5	5	5	5	5	5	5	5	5	5	5	5	5	5	5	5	2	2	5	5	5	1	152
Stage 1	UVABc	Environmental Science	Bachelor	31	Female	5	5	5	5	5	5	5	5	5	5	5	5	5	5	5	5	5	5	5	5	5	5	5	5	5	5	5	5	5	5	5	5	5	5	5	5	1	176
Stage 1	UVABc	Environmental Science	Bachelor	35	Female	5	5	5	5	5	5	5	5	5	5	5	5	5	5	5	5	5	5	5	5	5	5	5	5	5	5	5	5	5	5	5	5	5	5	5	5	1	176
Stage 1	UVABc	Chemical Science	Bachelor	19	Female	5	5	5	5	5	5	5	5	5	5	5	5	5	5	5	5	5	5	5	5	5	5	5	5	5	5	5	5	5	5	5	5	5	5	5	5	1	176
Stage 1	UVABc	Chemical Science	Bachelor	19	Female	5	5	5	5	5	5	5	5	5	5	5	5	5	5	5	5	5	5	5	5	5	5	5	5	5	5	5	5	5	5	5	5	5	5	5	5	1	176
Stage 1	UVABc	Environmental Science	Bachelor	28	Male	5	5	5	5	5	5	5	5	5	5	5	1	1	1	3	5	5	5	5	5	5	5	5	5	5	3	3	3	5	5	5	5	5	5	5	5	3	160
Stage 1	UVABc	Environmental Science	Bachelor	24	Male	4	5	4	5	4	4	4	4	5	4	5	3	3	3	5	5	5	5	5	5	5	5	4	4	4	5	4	4	5	4	5	5	5	5	5	5	1	157
Stage 1	UVABc	Environmental Science	Bachelor	24	Male	4	5	4	5	4	4	4	4	5	4	5	3	3	3	5	5	5	5	5	5	5	5	4	4	4	5	4	4	5	4	5	5	5	5	5	5	1	157
Stage 1	UVABc	Computer Science	Bachelor	55	Male	3	3	4	4	4	3	4	5	3	3	4	2	2	2	5	5	5	5	5	5	5	5	5	5	5	5	5	5	5	5	4	4	4	5	5	5	1	149
Stage 1	UVABc	Computer Science	Bachelor	35	Male	4	2	2	5	5	5	5	5	5	4	5	2	2	2	3	5	5	5	5	5	5	5	5	5	5	4	4	4	5	4	5	2	2	4	5	5	3	150
Stage 1	UVABc	Chemical Science	Bachelor	21	Female	3	4	5	5	5	4	5	5	5	5	4	1	1	1	5	5	5	5	5	5	4	4	4	4	1	5	4	4	4	3	4	3	3	5	5	5	1	141
Stage 1	UVABc	Chemical Science	Bachelor	21	Male	3	3	4	5	5	5	5	5	5	5	4	1	1	1	5	5	5	5	5	5	4	4	4	4	1	5	4	4	4	3	4	3	3	5	5	5	1	140
Stage 1	UVABc	Environmental Science	Bachelor	22	Female	5	5	5	5	5	5	5	5	5	5	4	1	1	1	5	5	5	5	5	5	3	5	4	3	3	4	4	4	4	4	3	2	1	4	4	4	1	139
Stage 1	UVABc	Environmental Science	Bachelor	22	Female	5	5	5	5	5	5	5	5	5	5	4	1	1	1	5	5	5	5	5	5	3	5	4	3	3	4	4	4	4	4	3	2	1	4	4	4	1	139
Stage 1	UVABc	Environmental Science	Bachelor	28	Female	5	5	5	5	5	5	5	5	5	5	4	1	1	1	4	4	4	5	5	5	3	3	3	3	3	4	4	4	4	4	4	4	3	5	5	5	2	143
Stage 1	UVABc	Computer Science	Bachelor	35	Male	4	2	2	5	5	5	5	5	5	4	5	2	2	2	3	5	5	5	5	5	4	5	5	4	5	4	4	4	5	4	5	2	2	4	5	5	3	148
Stage 1	UVABc	Chemical Science	Bachelor	39	Male	5	5	5	5	5	5	5	5	5	5	5	1	1	1	5	5	5	5	5	5	1	1	1	1	1	5	5	5	5	5	5	1	1	5	5	5	1	136
Stage 1	UVABc	Environmental Science	Bachelor	30	Female	4	4	5	4	3	3	4	5	5	5	4	1	1	1	4	4	4	5	4	4	4	4	4	4	4	4	5	5	4	4	4	3	2	5	5	5	2	138
Stage 1	UVABc	Environmental Science	Bachelor	30	Female	4	4	5	4	3	3	4	5	5	5	4	1	1	1	4	4	4	5	4	4	4	4	4	4	4	4	5	5	4	4	4	3	2	5	5	5	2	138
Stage 1	UVABc	Environmental Science	Bachelor	32	Male	3	3	3	3	3	3	3	3	3	3	5	5	5	5	5	5	5	5	5	5	5	5	5	5	5	5	5	5	5	5	5	5	5	5	5	5	1	156
Stage 1	UVABc	Environmental Science	Bachelor	23	Female	5	5	5	5	5	5	3	5	5	3	5	3	3	3	5	5	5	5	5	5	3	3	3	3	3	5	5	3	5	3	5	5	5	5	3	3	1	148
Stage 1	UVABc	Environmental Science	Bachelor	23	Female	5	5	5	5	5	5	3	5	5	3	5	3	3	3	5	5	5	5	5	5	3	3	3	3	3	5	5	3	5	3	5	5	5	5	3	3	1	148
Stage 1	UVABc	Environmental Science	Bachelor	27	Female	5	5	5	5	5	5	5	5	5	4	3	1	2	2	4	5	4	4	4	5	4	2	2	3	2	4	4	3	4	4	4	4	4	4	4	5	2	138
Stage 1	UVABc	Computer Science	Bachelor	20	Male	5	5	5	5	5	1	5	4	5	1	5	1	1	1	5	5	5	5	5	5	1	1	1	1	1	5	5	5	5	5	4	5	1	4	4	4	1	127
Stage 1	UVABc	Computer Science	Bachelor	20	Male	5	5	5	5	5	5	5	5	5	5	4	1	1	1	4	4	4	4	3	3	1	1	1	1	1	5	4	4	4	4	5	3	3	5	5	5	2	129
Stage 1	UVABc	Computer Science	Bachelor	20	Male	5	5	5	5	5	5	5	5	5	5	4	1	1	1	5	4	4	4	3	3	1	1	1	1	1	4	5	5	4	4	5	3	3	5	5	5	1	129
Stage 1	UVABc	Computer Science	Bachelor	39	Male	5	5	5	5	5	5	5	5	5	5	3	2	1	1	4	4	4	4	5	4	3	3	3	4	4	3	3	3	2	2	4	3	2	5	5	5	2	134
Stage 1	UVABc	Computer Science	Bachelor	19	Male	2	2	2	4	2	1	4	4	5	4	4	1	1	1	5	5	5	5	5	5	4	5	1	5	3	4	5	4	4	4	5	2	2	5	5	5	1	126
Stage 1	UVABc	Computer Science	Bachelor	21	Male	4	4	5	5	5	3	4	4	3	4	5	1	1	1	3	4	4	3	4	5	5	5	5	5	4	4	3	1	3	2	5	3	3	5	5	5	3	135
Stage 1	UVABc	Computer Science	Bachelor	20	Female	4	4	4	4	4	5	5	5	5	5	4	3	2	2	4	4	4	4	4	4	4	3	4	3	3	3	3	4	4	4	5	3	3	4	4	4	2	136
Stage 1	UVABc	Environmental Science	Bachelor	20	Male	2	2	2	2	4	5	5	2	5	3	5	1	1	1	5	5	5	5	5	5	2	5	1	1	1	5	5	5	5	5	5	1	1	5	5	5	1	123
Stage 1	UVABc	Computer Science	Bachelor	19	Male	2	2	2	2	4	5	5	2	5	3	5	1	1	1	5	5	5	5	5	5	2	5	1	1	1	5	5	5	5	5	5	1	1	5	5	5	1	123
Stage 1	UVABc	Computer Science	Bachelor	19	Male	2	2	2	4	2	1	4	4	5	4	4	1	1	1	5	5	5	5	5	5	2	5	1	5	3	4	5	4	4	4	5	2	2	5	5	5	1	124
Stage 1	UVABc	Computer Science	Bachelor	21	Male	5	5	5	5	3	3	4	5	4	5	4	3	2	2	4	4	4	3	4	4	3	4	5	3	3	4	4	4	2	2	2	4	2	5	5	5	2	133
Stage 1	UVABc	Chemical Science	Bachelor	20	Female	5	4	4	4	4	5	3	5	4	4	5	1	1	1	4	4	4	5	4	4	2	2	3	3	3	4	4	4	4	4	5	2	1	5	5	4	2	128
Stage 1	UVABc	Chemical Science	Bachelor	20	Female	5	4	4	4	4	5	3	5	4	4	5	1	1	1	4	4	4	5	4	4	2	2	3	3	3	4	4	4	4	4	5	2	1	5	5	4	2	128
Stage 1	UVABc	Computer Science	Bachelor	31	Male	2	3	2	4	3	5	2	4	2	2	5	1	1	1	5	5	5	5	5	5	4	5	2	2	5	5	3	4	4	3	4	4	1	5	5	3	1	122
Stage 1	UVABc	Environmental Science	Bachelor	56	Male	2	3	4	5	4	4	3	4	4	4	3	1	1	1	5	4	5	5	5	5	3	1	1	1	1	5	5	5	4	4	4	3	1	5	5	5	1	121
Stage 1	UVABc	Environmental Science	Bachelor	56	Male	2	3	4	5	4	4	3	4	4	4	3	1	1	1	5	4	5	5	5	5	3	1	1	1	1	5	5	5	4	4	4	3	1	5	5	5	1	121
Stage 1	UVABc	Computer Science	Bachelor	31	Female	2	3	2	4	3	5	2	4	2	2	5	1	1	1	5	5	5	5	5	5	3	5	2	2	5	5	3	4	4	3	4	4	1	5	5	3	1	121
Stage 1	UVABc	Environmental Science	Bachelor	26	Female	4	4	4	4	4	4	4	5	5	5	4	1	1	1	4	5	4	5	4	4	4	2	4	4	4	4	2	4	4	2	2	2	2	4	4	4	2	126
Stage 1	UVABc	Computer Science	Bachelor	20	Male	3	3	4	3	3	4	5	4	5	4	4	5	3	5	5	3	4	5	4	5	3	5	4	5	4	4	4	4	4	5	4	4	4	4	5	3	1	143
Stage 1	UVABc	Computer Science	Bachelor	22	Male	3	4	3	4	4	2	2	4	3	3	4	1	1	1	5	5	5	3	4	5	3	4	2	4	3	5	5	4	4	4	3	2	3	4	5	3	1	120
Stage 1	UVABc	Chemical Science	Bachelor	22	Female	2	3	2	5	3	4	3	4	2	4	2	2	1	1	4	4	4	5	4	5	4	5	4	5	2	5	4	3	4	3	4	4	4	4	4	3	2	124
Stage 1	UVABc	Computer Science	Bachelor	20	Male	3	3	4	3	3	4	5	4	5	4	4	5	4	5	5	3	4	5	4	5	3	5	4	5	4	4	4	4	4	5	4	4	4	4	5	3	1	144
Stage 1	UVABc	Environmental Science	Bachelor	48	Female	3	4	3	4	1	1	3	4	4	4	4	2	2	2	4	4	4	4	5	5	2	4	5	4	5	4	4	4	4	4	4	4	2	4	4	4	2	127
Stage 1	UVABc	Computer Science	Bachelor	21	Male	4	4	4	5	4	3	4	5	4	4	3	1	1	1	4	4	4	5	4	3	4	3	4	3	3	4	3	3	4	3	3	3	3	5	4	4	2	125
Stage 1	UVABc	Computer Science	Bachelor	21	Male	4	4	4	5	4	3	4	5	4	4	3	1	1	1	4	4	4	5	4	3	4	3	4	3	3	4	3	3	4	3	3	3	3	5	4	4	2	125
Stage 1	UVABc	Computer Science	Bachelor	24	Male	2	4	4	5	4	5	5	5	4	4	2	2	2	2	3	4	4	5	4	4	4	4	4	3	4	4	4	4	3	4	3	4	2	4	4	3	3	132
Stage 1	UVABc	Computer Science	Bachelor	24	Male	2	4	4	5	4	5	5	5	4	4	2	2	2	2	3	4	4	5	4	4	4	4	4	3	4	4	4	4	3	4	3	4	2	4	4	3	3	132
Stage 1	UVABc	Chemical Science	Bachelor	19	Female	3	3	3	3	3	3	3	3	3	3	5	1	1	1	5	4	4	5	5	5	1	2	2	2	1	5	5	5	5	4	5	2	2	5	5	5	1	118
Stage 1	UVABc	Computer Science	Bachelor	28	Male	4	4	4	4	4	4	4	4	4	4	5	3	2	4	5	3	2	4	5	3	4	3	5	3	4	5	4	5	3	4	4	2	3	4	4	4	1	133
Stage 1	UVABc	Computer Science	Bachelor	28	Male	4	4	4	4	4	4	4	4	4	4	5	3	2	4	5	3	2	4	5	3	4	3	5	3	4	5	4	5	3	4	4	2	3	4	4	4	1	133
Stage 1	UVABc	Environmental Science	Bachelor	48	Female	3	4	3	4	1	1	3	4	4	4	4	2	2	2	4	4	4	4	5	5	2	4	5	4	4	4	4	4	4	4	4	4	2	4	4	4	2	126
Stage 1	UVABc	Computer Science	Bachelor	21	Male	4	4	4	4	4	4	4	4	4	4	4	4	4	4	4	4	4	4	4	4	4	4	4	4	4	4	4	4	4	4	3	4	4	4	4	4	2	141
Stage 1	UVABc	Computer Science	Bachelor	21	Male	4	4	4	4	4	4	4	4	4	4	4	4	4	4	4	4	4	4	4	4	4	4	4	4	4	4	4	4	4	4	3	4	4	4	4	4	2	141
Stage 1	UVABc	Computer Science	Bachelor	22	Male	3	4	4	4	4	4	4	4	4	4	4	1	1	3	4	4	3	4	4	4	3	3	2	4	4	5	4	3	5	4	5	3	1	4	5	2	2	126
Stage 1	UVABc	Chemical Science	Bachelor	22	Female	2	3	2	5	3	4	3	4	2	4	2	2	1	1	4	4	4	5	4	5	4	5	4	5	2	5	4	4	4	4	4	4	4	4	4	3	2	126
Stage 1	UVABc	Computer Science	Bachelor	37	Male	3	4	3	4	4	4	4	4	4	4	3	2	2	2	4	4	4	4	4	4	3	3	3	3	3	4	4	5	4	4	4	4	4	3	4	4	2	128
Stage 1	UVABc	Chemical Science	Bachelor	19	Female	3	3	3	3	3	3	3	3	3	3	4	1	1	1	5	4	4	5	5	5	1	2	2	2	1	5	5	5	5	4	4	2	2	5	5	5	1	116
Stage 1	UVABc	Computer Science	Bachelor	19	Male	2	4	4	5	1	1	5	5	5	5	3	2	2	2	5	4	4	4	4	4	3	4	4	5	5	5	4	4	4	4	4	3	3	4	4	3	1	130
Stage 1	UVABc	Computer Science	Bachelor	21	Male	4	5	5	5	5	4	4	3	4	3	4	2	1	1	4	4	5	5	4	4	3	1	2	1	1	4	3	4	3	5	5	5	1	4	4	3	2	123
Stage 1	UVABc	Computer Science	Bachelor	35	Male	5	5	5	5	3	2	5	5	5	5	4	1	1	1	4	4	5	4	4	4	2	1	1	1	1	4	4	5	4	4	4	1	1	4	4	4	2	120
Stage 1	UVABc	Computer Science	Bachelor	35	Male	5	5	5	5	3	2	5	5	5	5	4	1	1	1	4	4	5	4	4	4	2	1	1	1	1	4	4	5	4	4	4	1	1	4	4	4	2	120
Stage 1	UVABc	Environmental Science	Bachelor	23	Male	4	4	5	4	2	5	4	3	4	4	4	3	1	3	4	4	4	5	4	2	4	4	4	4	4	5	4	3	3	4	5	3	3	4	3	4	2	132
Stage 1	UVABc	Environmental Science	Bachelor	34	Female	3	3	3	3	3	2	4	3	5	5	4	1	1	1	4	4	5	5	4	4	3	2	4	4	2	4	4	2	4	4	4	2	2	5	4	5	2	120
Stage 1	UVABc	Computer Science	Bachelor	22	Male	5	4	4	5	3	3	3	5	5	5	3	2	2	2	4	4	4	4	4	4	2	4	4	4	4	3	4	4	3	4	3	3	2	2	3	4	2	126
Stage 1	UVABc	Computer Science	Bachelor	22	Female	5	4	4	5	3	3	3	5	5	5	3	2	2	2	4	4	4	4	4	4	2	4	4	4	4	3	4	4	3	4	3	3	2	2	3	4	2	126
Stage 1	UVABc	Environmental Science	Bachelor	24	Female	3	4	5	5	5	3	5	5	5	5	2	2	1	1	3	4	4	3	4	4	3	4	3	4	3	2	3	3	2	2	4	4	3	3	4	4	3	124
Stage 1	UVABc	Environmental Science	Bachelor	22	Female	5	5	5	5	5	5	4	4	4	3	2	2	2	2	4	4	4	4	4	4	4	3	4	2	3	1	4	3	2	4	4	4	4	4	4	2	2	127
Stage 1	UVABc	Computer Science	Bachelor	19	Male	2	3	2	3	2	5	1	5	5	5	2	1	1	1	5	5	5	5	4	4	2	2	2	3	3	5	4	4	2	4	2	5	5	4	4	4	1	117
Stage 1	UVABc	Computer Science	Bachelor	22	Male	3	4	4	4	4	4	4	4	4	4	4	2	2	4	4	4	3	4	4	4	3	3	2	4	4	5	4	3	5	4	5	3	1	4	5	2	2	129
Stage 1	UVABc	Environmental Science	Bachelor	21	Female	4	4	4	4	4	5	4	4	4	4	3	2	2	2	4	4	4	4	4	4	3	3	3	3	3	4	3	3	4	4	4	3	2	4	4	4	2	126
Stage 1	UVABc	Computer Science	Bachelor	23	Male	4	3	3	4	5	4	2	3	5	4	4	3	4	3	5	4	2	3	4	5	3	4	3	4	3	4	4	3	4	4	5	4	4	5	3	4	1	131
Stage 1	UVABc	Environmental Science	Bachelor	34	Female	3	3	3	3	3	2	4	3	5	5	4	1	1	1	4	4	5	4	4	4	3	2	4	4	2	4	3	2	4	4	4	2	2	5	4	5	2	118
Stage 1	UVABc	Computer Science	Bachelor	20	Male	3	4	4	5	4	4	2	4	5	5	5	1	1	1	5	4	4	4	3	3	3	1	3	3	1	4	4	4	5	4	5	1	1	1	5	5	1	117
Stage 1	UVABc	Computer Science	Bachelor	20	Male	3	4	4	5	4	4	2	4	5	5	5	1	1	1	5	4	4	4	3	3	3	1	3	3	1	4	4	4	5	4	5	1	1	1	5	5	1	117
Stage 1	UVABc	Environmental Science	Bachelor	23	Female	3	4	4	5	5	5	4	5	4	4	2	3	3	3	4	4	3	4	4	4	3	3	3	4	4	4	4	5	4	2	3	3	2	4	4	3	2	130
Stage 1	UVABc	Computer Science	Bachelor	20	Male	5	5	4	3	3	5	4	3	5	5	4	3	3	3	4	4	4	4	4	4	3	3	3	3	3	4	3	3	4	4	4	4	4	3	3	3	2	131
Stage 1	UVABc	Computer Science	Bachelor	24	Male	3	3	4	5	3	5	3	3	3	5	4	2	2	1	4	4	4	4	3	3	3	3	4	2	2	4	4	4	3	4	4	3	2	5	5	4	2	122
Stage 1	UVABc	Environmental Science	Bachelor	24	Female	3	4	5	5	5	3	5	5	5	5	2	2	1	1	3	4	4	3	4	4	3	4	3	4	3	2	3	3	2	2	4	4	3	3	4	4	3	124
Stage 1	UVABc	Computer Science	Bachelor	24	Male	3	3	4	5	3	5	3	3	3	5	4	2	2	1	4	4	4	4	3	3	3	3	4	2	2	4	4	4	3	4	4	3	2	5	5	4	2	122
Stage 1	UVABc	Computer Science	Bachelor	33	Male	4	4	4	3	3	4	2	3	2	4	4	1	1	1	4	4	4	5	4	3	3	3	4	4	2	4	4	3	4	4	4	3	2	4	4	4	2	118
Stage 1	UVABc	Environmental Science	Bachelor	30	Male	5	5	5	4	3	3	4	4	3	1	3	2	2	3	4	4	3	5	4	4	3	4	2	3	3	4	4	3	3	4	2	4	3	5	4	3	2	123
Stage 1	UVABc	Environmental Science	Bachelor	22	Male	1	4	4	4	4	4	3	4	4	3	3	1	1	1	4	4	4	5	4	4	2	4	3	3	1	4	4	4	4	4	2	3	2	4	4	4	2	116
Stage 1	UVABc	Environmental Science	Bachelor	22	Male	1	4	4	4	4	2	4	5	4	3	3	1	1	1	4	4	4	5	4	4	2	4	3	3	1	4	4	4	4	4	2	3	2	4	4	4	2	116
Stage 1	UVABc	Computer Science	Bachelor	20	Male	1	1	1	3	3	5	3	3	2	3	5	1	1	1	5	3	5	3	3	3	3	4	3	3	1	5	5	5	5	5	5	1	1	5	5	3	1	110
Stage 1	UVABc	Chemical Science	Bachelor	20	Male	3	2	2	4	3	4	2	2	4	4	4	2	1	1	5	4	4	5	4	3	4	5	3	3	3	4	4	5	4	3	4	2	2	5	5	1	1	116
Stage 1	UVABc	Computer Science	Bachelor	33	Male	4	4	4	3	3	4	2	3	2	4	4	1	1	1	4	3	3	5	4	3	3	3	4	4	2	4	4	3	4	4	4	3	2	4	4	4	2	116
Stage 1	UVABc	Environmental Science	Bachelor	34	Female	3	3	3	3	4	4	4	2	3	3	4	2	2	3	3	4	4	4	4	4	4	4	4	4	4	3	2	5	3	4	4	3	3	4	4	4	3	125
Stage 1	UVABc	Environmental Science	Bachelor	39	Male	3	3	3	3	3	3	3	3	3	3	3	2	1	1	4	4	4	4	5	4	3	3	3	4	4	3	3	3	3	3	4	3	2	5	5	5	2	116
Stage 1	UVABc	Computer Science	Bachelor	20	Male	1	3	3	5	4	2	3	4	3	4	3	2	1	1	4	4	5	4	4	4	3	3	3	4	4	4	4	3	3	3	4	3	2	4	5	3	2	117
Stage 1	UVABc	Environmental Science	Bachelor	20	Male	2	3	3	4	3	1	5	4	2	3	4	1	2	5	5	3	5	4	2	2	5	2	3	4	3	5	5	2	5	3	4	2	3	5	5	3	1	118
Stage 1	UVABc	Computer Science	Bachelor	19	Female	2	3	3	4	3	1	5	5	4	3	5	1	1	1	5	3	4	4	4	4	1	1	2	2	1	5	4	4	5	4	5	2	1	4	4	3	1	109
Stage 1	UVABc	Computer Science	Bachelor	19	Male	1	3	2	5	1	1	3	5	4	5	4	2	1	1	4	3	5	3	5	4	5	5	3	2	2	5	2	2	5	5	4	1	1	5	4	3	2	114
Stage 1	UVABc	Chemical Science	Bachelor	20	Male	3	2	2	4	3	4	2	2	4	2	4	2	1	1	5	4	4	5	4	3	4	5	3	3	3	4	4	5	4	3	4	2	2	5	5	1	1	114
Stage 1	UVABc	Environmental Science	Bachelor	20	Female	4	3	3	3	3	3	4	4	4	4	3	2	2	2	4	4	4	4	4	4	4	3	3	3	2	4	4	3	4	3	3	4	3	2	4	4	2	119
Stage 1	UVABc	Environmental Science	Bachelor	20	Female	4	3	3	3	3	3	4	4	4	4	3	2	2	2	4	4	4	4	4	4	4	3	3	3	2	4	4	3	4	3	3	4	3	2	4	4	2	119
Stage 1	UVABc	Computer Science	Bachelor	20	Female	4	4	3	4	4	4	4	4	4	4	4	1	1	1	4	4	4	4	4	4	1	1	1	1	1	4	4	4	4	4	4	1	4	3	4	4	2	113
Stage 1	UVABc	Computer Science	Bachelor	20	Female	4	4	3	4	4	4	4	4	4	4	4	1	1	1	4	4	4	4	4	4	1	1	1	1	1	4	4	4	4	4	4	1	4	3	4	4	2	113
Stage 1	UVABc	Computer Science	Bachelor	32	Male	4	3	3	4	4	4	4	4	3	4	4	1	1	1	3	4	4	4	4	4	2	3	4	4	2	3	4	4	4	4	4	1	1	4	3	3	3	117
Stage 1	UVABc	Computer Science	Bachelor	32	Male	4	3	3	4	4	4	4	4	3	4	4	1	1	1	3	4	4	4	4	4	2	3	4	4	2	3	4	4	4	4	4	1	1	4	3	3	3	117
Stage 1	UVABc	Environmental Science	Bachelor	23	Male	1	1	1	1	1	1	1	1	1	1	5	1	1	1	5	4	4	4	4	4	5	5	5	5	5	5	4	4	4	4	5	4	3	4	4	4	1	109
Stage 1	UVABc	Computer Science	Bachelor	19	Male	1	3	2	5	1	1	4	5	4	5	4	2	1	1	4	2	5	2	5	4	5	5	3	2	2	5	2	2	5	5	4	1	1	5	4	3	2	113
Stage 1	UVABc	Chemical Science	Bachelor	19	Female	3	2	1	3	4	3	4	3	4	3	5	4	2	3	4	4	4	4	5	4	3	4	3	3	4	4	4	3	2	4	3	5	3	4	4	4	2	124
Stage 1	UVABc	Computer Science	Bachelor	19	Male	1	3	3	4	4	5	3	4	4	4	4	3	2	2	4	3	3	4	4	4	3	2	3	4	3	4	4	4	4	4	4	1	1	5	5	3	2	120
Stage 1	UVABc	Computer Science	Bachelor	20	Male	2	1	1	3	4	2	2	4	2	2	4	1	1	1	4	4	4	4	4	4	4	4	4	4	4	4	4	4	4	4	4	2	2	4	4	4	2	112
Stage 1	UVABc	Computer Science	Bachelor	19	Male	1	3	3	4	4	5	3	4	4	4	4	3	2	2	4	3	3	4	4	4	3	2	3	4	3	4	4	4	4	4	4	1	1	5	5	3	2	120
Stage 1	UVABc	Computer Science	Bachelor	20	Male	2	4	4	5	5	5	5	5	5	3	3	1	1	1	4	3	3	3	3	3	1	3	3	3	2	4	3	3	2	2	3	3	2	4	4	4	2	112
Stage 1	UVABc	Computer Science	Bachelor	20	Male	2	4	4	5	5	5	5	5	5	3	3	1	1	1	4	3	3	3	3	3	1	3	3	3	2	4	3	3	2	2	3	3	2	4	4	4	2	112
Stage 1	UVABc	Computer Science	Bachelor	49	Male	3	3	3	4	4	4	3	3	3	3	4	1	1	1	4	1	1	2	2	2	4	4	4	4	4	4	4	4	4	4	4	3	2	4	4	4	2	111
Stage 1	UVABc	Computer Science	Bachelor	20	Male	3	3	3	5	4	5	2	2	3	2	4	1	2	1	4	4	4	5	4	2	4	4	5	4	2	4	3	4	4	4	4	1	2	4	4	2	2	116
Stage 1	UVABc	Chemical Science	Bachelor	19	Female	2	3	3	4	1	1	4	4	4	4	3	1	2	2	4	5	4	3	4	3	5	5	3	3	1	5	3	4	3	2	4	3	2	3	5	3	2	113
Stage 1	UVABc	Chemical Science	Bachelor	19	Female	3	2	2	3	4	3	2	4	3	3	3	4	2	3	4	4	4	4	5	4	3	4	3	3	4	4	4	3	2	4	3	5	4	4	4	4	2	122
Stage 1	UVABc	Computer Science	Bachelor	19	Male	2	1	1	3	2	2	2	4	2	2	4	1	1	1	4	4	4	4	4	4	4	4	4	4	4	4	4	4	4	4	4	2	2	4	4	4	2	110
Stage 1	UVABc	Environmental Science	Bachelor	22	Female	1	1	1	5	5	1	1	5	1	5	1	4	4	4	5	5	5	5	5	5	5	5	5	5	5	5	4	4	2	2	4	4	4	3	3	3	1	128
Stage 1	UVABc	Computer Science	Bachelor	21	Male	1	3	3	4	3	1	3	5	3	3	4	2	1	1	4	3	4	4	4	4	3	4	4	3	4	4	4	3	4	3	3	2	2	5	3	3	2	112
Stage 1	UVABc	Computer Science	Bachelor	19	Male	2	3	3	5	5	5	3	4	3	4	4	4	4	3	4	3	4	2	4	4	4	3	3	3	3	4	4	4	4	3	4	3	2	4	4	2	2	125
Stage 1	UVABc	Chemical Science	Bachelor	20	Female	1	2	2	4	4	1	3	5	3	4	2	3	1	1	4	4	4	5	5	5	2	2	2	2	3	5	4	4	4	4	4	4	4	4	4	3	2	116
Stage 1	UVABc	Chemical Science	Bachelor	20	Female	1	2	2	4	4	1	3	5	3	4	2	3	1	1	3	4	4	5	5	5	2	2	2	2	3	5	4	4	4	4	4	4	4	4	4	3	3	117
Stage 1	UVABc	Computer Science	Bachelor	20	Male	2	3	3	4	4	5	2	2	3	3	4	2	3	2	5	4	4	4	5	4	3	4	2	3	3	3	4	3	4	3	3	3	3	3	4	4	1	116
Stage 1	UVABc	Environmental Science	Bachelor	28	Male	3	3	3	3	3	3	3	3	3	3	4	5	5	5	3	4	4	4	4	4	5	5	5	5	5	3	4	4	4	4	3	4	4	3	3	3	3	136
Stage 1	UVABc	Environmental Science	Bachelor	28	Male	3	3	3	3	3	3	3	3	3	3	4	5	5	5	3	4	4	4	4	4	5	5	5	5	5	3	4	4	4	4	3	4	4	3	3	3	3	136
Stage 1	UVABc	Chemical Science	Bachelor	45	Female	5	5	2	5	5	5	3	3	3	3	2	1	1	2	5	2	5	2	2	4	1	5	4	4	4	5	3	2	3	3	5	4	4	1	5	4	1	118
Stage 1	UVABc	Chemical Science	Bachelor	45	Female	5	5	2	5	5	5	3	3	3	3	2	1	1	2	5	2	2	5	2	4	1	5	4	4	4	5	3	2	3	3	5	4	4	1	5	4	1	118
Stage 1	UVABc	Environmental Science	Bachelor	21	Male	3	4	4	5	3	2	3	5	5	3	4	2	1	1	4	3	3	3	3	3	2	2	2	2	2	4	3	5	4	4	4	3	3	4	4	3	2	113
Stage 1	UVABc	Environmental Science	Bachelor	21	Male	3	4	4	5	3	2	3	5	5	3	4	2	1	1	4	3	3	3	3	3	2	2	2	2	2	4	3	5	4	4	4	3	3	4	4	3	2	113
Stage 1	UVABc	Chemical Science	Bachelor	19	Female	1	5	5	5	5	5	5	5	5	5	3	3	4	3	4	3	4	3	4	4	3	3	3	3	3	4	3	2	3	3	3	3	4	2	2	2	2	125
Stage 1	UVABc	Chemical Science	Bachelor	19	Female	1	5	5	5	5	5	5	5	5	5	3	3	4	3	4	3	4	4	3	4	3	3	3	3	3	4	3	2	3	3	3	3	4	2	2	2	2	125
Stage 1	UVABc	Computer Science	Bachelor	49	Male	3	3	3	4	4	4	3	3	3	3	3	1	1	1	4	1	1	2	2	2	4	4	4	4	4	4	4	4	4	4	4	2	1	4	4	4	2	108
Stage 1	UVABc	Environmental Science	Bachelor	26	Female	3	4	3	4	3	4	4	3	4	3	4	4	4	4	4	4	3	4	3	4	3	4	3	4	3	5	3	3	3	4	4	3	4	3	4	4	2	128
Stage 1	UVABc	Chemical Science	Bachelor	19	Female	2	2	3	4	4	4	4	4	3	5	3	2	3	2	3	4	3	3	3	4	4	3	3	4	3	5	4	4	3	3	3	3	3	4	4	3	3	121
Stage 1	UVABc	Chemical Science	Bachelor	19	Female	2	2	3	4	4	4	4	4	3	5	3	2	3	2	3	4	3	3	3	4	4	3	3	4	3	4	4	4	3	3	3	3	3	4	4	3	3	120
Stage 1	UVABc	Chemical Science	Bachelor	21	Female	5	5	5	5	5	5	5	5	4	4	3	3	3	3	3	3	3	3	3	3	3	3	3	3	3	3	3	3	3	3	3	3	3	3	3	3	3	126
Stage 1	UVABc	Chemical Science	Bachelor	19	Female	5	5	5	5	5	5	5	5	4	4	3	3	3	3	3	3	3	3	3	3	3	3	3	3	3	3	3	3	3	3	3	3	3	3	3	3	3	126
Stage 1	UVABc	Computer Science	Bachelor	21	Male	1	4	4	4	4	3	2	4	3	1	4	1	1	1	4	4	4	3	4	4	3	2	2	3	2	4	3	3	3	3	4	3	2	4	4	4	2	107
Stage 1	UVABc	Environmental Science	Bachelor	26	Female	3	4	3	4	3	4	4	3	4	3	3	4	4	4	4	4	3	4	3	4	3	4	3	4	3	5	3	3	3	4	4	4	3	3	4	4	2	127
Stage 1	UVABc	Computer Science	Bachelor	24	Male	2	4	4	3	4	4	4	3	4	2	3	3	3	3	3	4	4	4	4	4	3	3	3	3	3	3	4	4	4	4	4	3	3	3	3	3	3	122
Stage 1	UVABc	Computer Science	Bachelor	21	Male	2	3	2	2	3	1	3	4	2	3	4	1	1	1	5	3	3	4	3	3	1	4	4	3	1	5	3	4	4	4	5	2	2	5	3	3	1	102
Stage 1	UVABc	Chemical Science	Bachelor	19	Female	2	3	3	4	1	1	4	4	4	3	3	2	3	3	4	5	4	3	4	3	5	5	3	3	1	5	3	4	3	2	4	3	2	3	5	3	2	115
Stage 1	UVABc	Environmental Science	Bachelor	37	Female	3	4	3	2	3	4	4	4	4	4	3	2	2	1	4	5	5	4	4	4	2	2	2	2	2	4	3	3	4	3	3	2	2	4	3	4	2	112
Stage 1	UVABc	Computer Science	Bachelor	19	Male	2	3	3	4	4	4	3	4	3	4	4	4	4	3	4	3	4	2	4	4	4	3	3	3	3	4	4	4	4	3	4	3	2	4	4	2	2	122
Stage 1	UVABc	Computer Science	Bachelor	20	Male	1	3	3	3	3	4	3	4	2	4	4	1	1	1	3	2	4	3	3	3	3	4	3	3	4	4	4	5	3	4	3	2	1	3	3	3	3	107
Stage 1	UVABc	Chemical Science	Bachelor	21	Female	5	5	5	5	3	1	4	5	5	5	3	3	4	3	4	4	3	3	3	3	3	3	3	3	3	3	3	3	3	4	4	4	3	3	4	3	2	126
Stage 1	UVABc	Chemical Science	Bachelor	21	Female	5	5	5	5	3	1	4	5	5	5	3	3	4	3	3	4	3	3	3	3	3	3	3	3	3	2	3	3	3	4	4	4	3	3	4	3	3	126
Stage 1	UVABc	Computer Science	Bachelor	19	Male	3	3	4	4	3	2	3	3	4	4	3	2	3	4	4	4	4	3	4	4	3	3	3	3	3	4	4	3	4	4	3	2	3	3	4	3	2	118
Stage 1	UVABc	Computer Science	Bachelor	20	Male	1	3	3	3	3	4	3	4	2	4	4	1	1	1	3	2	4	3	3	3	3	4	3	3	4	4	3	5	3	4	3	2	1	3	3	3	3	106
Stage 1	UVABc	Environmental Science	Bachelor	19	Male	1	3	4	4	2	3	3	5	3	4	5	3	3	3	4	4	4	3	2	2	2	4	3	3	2	5	5	3	2	3	5	2	1	5	5	5	2	118
Stage 1	UVABc	Environmental Science	Bachelor	23	Male	1	1	1	1	1	1	1	5	1	3	4	1	1	1	4	5	5	4	4	4	3	3	3	3	3	4	5	4	5	4	4	2	2	5	4	4	2	105
Stage 1	UVABc	Environmental Science	Bachelor	20	Male	2	4	3	3	4	3	3	3	4	4	4	2	2	2	4	3	3	3	2	3	2	2	2	2	2	4	4	4	4	3	4	3	2	4	4	4	2	109
Stage 1	UVABc	Computer Science	Bachelor	19	Male	3	2	2	3	3	4	2	4	3	3	3	2	2	2	4	4	4	4	3	4	3	3	2	3	3	4	4	4	4	3	4	2	1	4	4	3	2	110
Stage 1	UVABc	Computer Science	Bachelor	19	Male	3	2	2	3	3	4	2	4	3	3	3	2	2	2	4	4	4	4	3	4	3	3	2	3	3	4	4	4	4	3	4	2	1	4	4	3	2	110
Stage 1	UVABc	Computer Science	Bachelor	21	Male	4	3	3	4	3	2	3	4	4	4	3	2	3	2	2	2	3	3	4	4	3	3	4	3	3	3	4	3	3	3	3	3	3	4	4	4	4	117
Stage 1	UVABc	Computer Science	Bachelor	21	Male	4	3	3	4	3	2	3	4	4	4	3	2	3	2	2	2	3	3	4	4	3	3	4	3	3	3	4	3	3	3	3	3	3	4	4	4	4	117
Stage 1	UVABc	Environmental Science	Bachelor	22	Female	1	1	1	1	4	4	4	4	4	4	4	3	2	4	2	4	3	4	4	4	4	3	4	4	4	2	3	4	4	4	4	4	4	3	3	4	4	122
Stage 1	UVABc	Environmental Science	Bachelor	22	Male	1	1	2	4	2	2	4	4	4	4	4	1	1	1	4	4	4	4	2	2	3	3	3	3	3	4	4	2	4	2	4	2	2	4	4	2	2	102
Stage 1	UVABc	Environmental Science	Bachelor	21	Female	1	4	3	3	4	4	4	4	3	4	3	4	3	3	3	4	4	4	4	4	3	4	4	2	3	3	3	4	4	3	5	2	1	4	4	3	3	122
Stage 1	UVABc	Environmental Science	Bachelor	22	Female	1	2	2	4	4	5	4	4	4	4	2	2	2	2	2	4	4	4	4	4	4	3	2	2	2	3	2	4	2	2	2	4	2	4	4	4	4	112
Stage 1	UVABc	Computer Science	Bachelor	20	Male	5	5	4	3	3	5	4	3	5	5	3	3	3	3	3	3	3	3	3	3	3	3	3	3	3	3	3	3	3	3	3	3	3	3	3	3	3	120
Stage 1	UVABc	Environmental Science	Bachelor	20	Male	2	4	3	3	4	3	3	3	4	4	4	2	2	2	4	3	3	3	2	3	2	2	2	2	2	4	4	4	4	3	4	3	2	3	5	2	2	107
Stage 1	UVABc	Environmental Science	Bachelor	21	Female	1	2	1	3	2	4	3	4	2	2	2	2	2	2	4	4	4	2	4	4	4	2	2	4	4	4	4	4	4	2	2	4	3	4	4	4	2	107
Stage 1	UVABc	Environmental Science	Bachelor	21	Female	1	2	1	3	2	4	4	2	2	3	2	2	2	2	4	4	4	2	4	4	4	2	2	4	4	4	4	4	4	2	2	4	3	4	4	4	2	107
Stage 1	UVABc	Computer Science	Bachelor	48	Male	1	3	3	3	3	4	3	1	2	3	4	1	1	1	4	4	4	4	4	4	2	1	1	1	1	4	4	4	4	4	4	2	2	4	4	4	2	101
Stage 1	UVABc	Environmental Science	Bachelor	23	Male	3	3	3	3	3	4	2	3	3	3	4	3	3	3	4	3	3	4	4	2	3	3	3	2	3	3	3	3	4	4	4	4	4	4	4	4	2	116
Stage 1	UVABc	Environmental Science	Bachelor	20	Male	2	3	3	4	3	1	5	4	2	3	4	1	2	5	2	3	5	4	2	3	2	5	4	2	2	5	4	3	4	4	4	2	3	5	4	2	4	118
Stage 1	UVABc	Environmental Science	Bachelor	19	Male	1	3	4	4	2	3	3	5	3	4	4	3	3	3	4	4	4	3	2	2	2	4	3	3	2	5	4	2	2	3	5	2	1	5	5	5	2	115
Stage 1	UVABc	Environmental Science	Bachelor	23	Female	3	2	3	4	3	2	2	3	4	5	3	3	3	3	3	2	3	4	3	4	3	3	2	3	4	4	3	5	3	2	3	2	3	5	5	3	3	115
Stage 1	UVABc	Environmental Science	Bachelor	21	Female	1	4	3	3	4	4	4	4	3	4	3	4	3	3	3	4	4	4	4	4	3	4	4	2	3	3	3	2	4	3	5	2	1	4	4	3	3	120
Stage 1	UVABc	Computer Science	Bachelor	19	Male	2	1	1	4	1	1	5	4	5	3	1	2	2	2	4	4	4	4	4	4	3	4	3	3	4	3	2	4	4	4	1	4	3	4	2	4	2	108
Stage 1	UVABc	Computer Science	Bachelor	48	Male	1	4	4	5	4	5	3	3	3	3	2	1	1	1	3	3	4	4	4	4	1	2	2	2	1	3	3	4	3	3	4	3	1	3	4	3	3	104
Stage 1	UVABc	Computer Science	Bachelor	44	Male	3	3	3	4	3	3	3	3	3	4	3	3	3	5	3	3	5	3	3	3	3	3	3	3	3	3	5	3	5	3	4	3	3	5	3	3	3	121
Stage 1	UVABc	Computer Science	Bachelor	44	Male	3	3	3	4	3	3	3	3	3	4	3	3	3	5	3	3	5	3	3	3	3	3	3	3	3	3	5	3	5	3	4	3	3	5	3	3	3	121
Stage 1	UVABc	Computer Science	Bachelor	19	Male	2	1	1	4	1	1	5	4	5	3	1	2	2	2	4	4	4	4	4	4	3	4	3	3	4	3	2	4	4	4	1	4	2	4	2	4	2	107
Stage 1	UVABc	Computer Science	Bachelor	20	Male	1	2	2	4	2	2	4	5	4	4	2	1	1	1	4	4	3	3	3	4	3	3	1	2	3	4	1	3	3	4	4	3	2	3	4	3	2	100
Stage 1	UVABc	Computer Science	Bachelor	20	Male	1	1	1	4	1	1	5	4	4	3	2	1	1	1	3	3	4	1	3	4	3	2	3	3	4	5	3	3	4	4	2	5	4	3	4	3	3	103
Stage 1	UVABc	Environmental Science	Bachelor	20	Female	4	1	1	4	1	2	5	4	5	4	2	2	2	2	4	3	3	3	3	3	3	3	3	3	3	3	3	3	3	3	4	4	4	3	3	3	2	107
Stage 1	UVABc	Environmental Science	Bachelor	20	Female	4	1	1	3	1	2	5	4	5	4	3	2	2	2	4	3	3	3	3	3	3	3	3	3	3	3	3	3	3	3	4	4	4	3	3	3	2	107
Stage 1	UVABc	Environmental Science	Bachelor	21	Male	4	3	2	3	4	2	2	4	4	2	4	2	2	3	3	4	4	4	4	4	2	2	3	3	3	3	3	3	3	3	4	4	2	2	3	4	3	111
Stage 1	UVABc	Environmental Science	Bachelor	21	Male	4	3	2	3	4	2	2	4	4	3	4	2	2	3	3	4	4	4	4	4	2	2	3	3	3	3	3	3	2	4	4	4	2	2	3	4	3	112
Stage 1	UVABc	Chemical Science	Bachelor	19	Male	4	4	4	4	4	4	4	4	4	4	2	3	3	3	3	3	3	3	3	3	3	3	3	3	3	3	3	3	3	3	4	2	1	3	3	3	3	115
Stage 1	UVABc	Chemical Science	Bachelor	19	Male	4	4	4	4	4	4	4	4	4	4	2	3	3	3	3	3	3	3	3	3	3	3	3	3	3	3	3	3	3	3	4	2	1	3	3	3	3	115
Stage 1	UVABc	Chemical Science	Bachelor	21	Female	5	5	5	2	2	3	4	3	3	1	3	3	3	2	4	4	2	2	3	5	5	2	4	1	3	5	2	4	5	4	2	4	2	1	2	3	2	111
Stage 1	UVABc	Chemical Science	Bachelor	21	Female	5	5	5	2	2	3	4	2	2	1	3	3	3	2	4	4	2	3	3	5	5	2	4	1	5	5	2	4	5	4	2	4	1	1	2	3	2	111
Stage 1	UVABc	Computer Science	Bachelor	20	Male	2	3	3	4	3	4	2	2	3	3	5	1	1	1	3	3	3	3	3	3	2	2	1	1	2	4	3	4	4	4	3	2	2	4	4	3	3	100
Stage 1	UVABc	Computer Science	Bachelor	20	Male	2	3	3	4	3	4	2	2	3	3	5	1	1	1	3	3	3	3	3	3	2	2	1	1	2	4	3	4	4	4	3	2	2	4	4	3	3	100
Stage 1	UVABc	Environmental Science	Bachelor	21	Male	1	2	2	3	2	2	4	3	3	3	4	3	3	3	4	3	3	3	3	3	1	3	3	3	3	4	4	4	4	4	4	3	1	4	4	4	2	108
Stage 1	UVABc	Computer Science	Bachelor	20	Male	2	3	4	2	2	1	4	5	5	3	4	1	1	4	3	4	4	2	2	2	1	4	3	4	1	3	4	4	4	4	4	1	1	3	3	1	3	103
Stage 1	UVABc	Computer Science	Bachelor	20	Male	2	3	4	2	2	1	4	5	5	3	4	1	1	4	3	4	4	2	2	2	1	4	3	4	1	3	4	4	4	4	4	1	1	3	3	1	3	103
Stage 1	UVABc	Computer Science	Bachelor	24	Male	1	3	2	2	3	4	3	3	3	3	4	2	1	1	3	4	4	4	4	4	2	2	3	3	3	3	3	3	3	3	3	3	2	3	3	4	3	104
Stage 1	UVABc	Chemical Science	Bachelor	20	Female	3	3	3	3	3	3	3	3	3	3	4	2	2	3	3	3	4	4	4	4	3	3	3	3	3	3	3	3	3	3	3	2	2	3	3	3	3	109
Stage 1	UVABc	Computer Science	Bachelor	22	Male	1	2	3	5	3	1	3	2	2	3	4	1	1	1	5	4	3	3	4	4	1	1	1	1	1	5	3	3	4	4	4	1	1	4	4	2	1	91
Stage 1	UVABc	Computer Science	Bachelor	20	Male	2	4	3	3	2	1	3	4	2	2	2	2	2	3	4	3	3	3	4	2	2	3	4	2	2	4	3	4	4	4	2	2	2	4	5	1	2	100
Stage 1	UVABc	Computer Science	Bachelor	20	Male	2	4	3	3	2	1	3	4	2	2	2	2	2	3	4	3	3	3	4	2	2	3	4	2	2	4	3	4	4	4	2	2	2	4	5	1	2	100
Stage 1	UVABc	Environmental Science	Bachelor	21	Male	2	4	3	5	4	2	5	5	5	3	3	3	3	3	2	4	3	2	3	3	2	3	3	2	3	2	3	3	2	3	4	3	4	4	3	3	4	116
Stage 1	UVABc	Computer Science	Bachelor	20	Male	5	4	3	3	4	5	4	5	4	3	2	3	3	3	3	2	3	2	3	4	5	4	3	3	3	2	2	2	3	4	2	3	3	2	3	2	3	114
Stage 1	UVABc	Computer Science	Bachelor	20	Female	3	3	2	4	4	5	1	5	4	2	3	3	3	3	3	3	3	3	3	3	3	3	3	3	3	3	3	3	3	3	3	3	3	3	3	3	3	111
Stage 1	UVABc	Environmental Science	Bachelor	25	Male	3	3	3	5	3	2	3	5	3	3	3	3	3	3	3	3	3	3	3	3	3	3	3	3	3	3	3	3	3	3	3	3	3	3	3	3	3	111
Stage 1	UVABc	Environmental Science	Bachelor	25	Male	3	3	3	5	3	2	3	5	3	3	3	3	3	3	3	3	3	3	3	3	3	3	3	3	3	3	3	3	3	3	3	3	3	3	3	3	3	111
Stage 1	UVABc	Chemical Science	Bachelor	20	Female	3	3	3	3	3	3	3	3	3	3	4	2	2	3	3	3	2	4	4	4	3	3	3	3	3	3	3	3	3	3	3	2	2	3	3	3	3	107
Stage 1	UVABc	Computer Science	Bachelor	21	Male	3	3	3	3	3	3	3	4	3	3	3	3	3	3	3	3	3	3	3	4	3	3	3	3	3	3	3	3	3	3	3	3	3	3	4	3	3	111
Stage 1	UVABc	Computer Science	Bachelor	20	Female	3	3	2	4	4	5	1	5	4	2	3	3	3	3	3	3	3	3	3	3	3	3	3	3	3	3	3	3	3	3	3	3	3	3	3	3	3	111
Stage 1	UVABc	Computer Science	Bachelor	20	Male	5	3	4	3	3	4	4	4	5	4	2	3	3	3	3	2	3	2	3	4	5	4	3	3	3	2	2	2	3	4	2	3	3	2	3	2	3	113
Stage 1	UVABc	Computer Science	Bachelor	24	Male	1	3	2	2	3	4	3	3	3	3	3	2	1	1	3	4	4	4	4	4	2	2	3	3	3	3	3	3	3	3	3	2	1	3	3	4	3	101
Stage 1	UVABc	Computer Science	Bachelor	19	Male	1	2	1	3	3	3	2	2	2	2	1	1	1	1	4	1	5	4	3	3	3	4	4	3	3	4	3	4	3	4	4	1	1	5	1	2	2	92
Stage 1	UVABc	Environmental Science	Bachelor	22	Male	1	1	1	2	1	1	2	3	1	1	3	1	1	2	3	4	4	4	5	5	3	2	2	2	2	4	3	4	4	4	4	3	3	3	4	3	3	96
Stage 1	UVABc	Environmental Science	Bachelor	22	Female	3	3	3	3	3	3	3	3	3	3	4	2	2	2	3	3	3	3	3	3	3	3	3	3	3	3	3	3	3	3	2	3	1	3	3	3	3	103
Stage 1	UVABc	Computer Science	Bachelor	21	Male	3	3	3	3	3	3	3	4	3	3	3	3	3	3	3	3	3	3	3	3	3	3	3	3	3	3	3	3	3	3	3	3	3	3	3	3	3	109
Stage 1	UVABc	Environmental Science	Bachelor	21	Male	1	2	2	3	2	1	4	3	3	3	4	1	1	1	4	3	3	3	3	3	2	3	2	2	2	4	2	4	4	4	3	2	2	4	2	2	2	92
Stage 1	UVABc	Chemical Science	Bachelor	19	Female	3	3	3	3	3	3	3	3	3	3	3	3	3	3	4	3	3	3	3	3	3	3	3	3	3	5	3	3	3	3	3	3	3	3	3	3	2	109
Stage 1	UVABc	Chemical Science	Bachelor	21	Female	3	3	3	3	3	3	3	3	3	3	3	3	3	3	3	3	3	3	3	3	3	3	3	3	3	4	3	3	3	3	3	3	3	3	3	3	3	109
Stage 1	UVABc	Chemical Science	Bachelor	19	Female	3	3	3	3	3	3	3	3	3	3	3	3	3	3	4	3	3	3	3	3	3	3	3	3	3	3	3	3	3	3	3	3	3	3	3	3	2	107
Stage 1	UVABc	Chemical Science	Bachelor	21	Female	3	3	3	3	3	3	3	3	3	3	3	3	3	3	4	3	3	3	3	3	3	3	3	3	3	3	3	3	3	3	3	3	3	3	3	3	2	107
Stage 1	UVABc	Computer Science	Bachelor	21	Male	3	3	3	3	3	3	3	3	3	3	3	3	3	3	3	3	3	3	3	3	3	3	3	3	3	3	3	3	3	3	3	3	3	3	3	3	3	108
Stage 1	UVABc	Environmental Science	Bachelor	23	Female	3	3	3	3	3	3	3	3	3	3	4	2	2	2	3	3	3	3	3	3	3	3	3	3	3	3	3	3	3	3	2	3	1	3	3	3	3	103
Stage 1	UVABc	Chemical Science	Bachelor	20	Male	3	3	3	3	3	3	3	3	3	3	3	3	3	3	3	3	3	3	3	3	3	3	3	3	3	3	3	3	3	3	3	3	3	3	3	3	3	108
Stage 1	UVABc	Chemical Science	Bachelor	20	Male	3	3	3	3	3	3	3	3	3	3	3	3	3	3	3	3	3	3	3	3	3	3	3	3	3	3	3	3	3	3	3	3	3	3	3	3	3	108
Stage 1	UVABc	Chemical Science	Bachelor	21	Female	3	3	3	3	3	3	3	3	3	3	3	3	3	3	3	3	3	3	3	3	3	3	3	3	3	3	3	3	3	3	3	3	3	3	3	3	3	108
Stage 1	UVABc	Chemical Science	Bachelor	21	Female	3	3	3	3	3	3	3	3	3	3	3	3	3	3	3	3	3	3	3	3	3	3	3	3	3	3	3	3	3	3	3	3	3	3	3	3	3	108
Stage 1	UVABc	Computer Science	Bachelor	21	Male	3	3	3	3	3	3	3	3	3	3	3	3	3	3	3	3	3	3	3	3	3	3	3	3	3	3	3	3	3	3	3	3	3	3	3	3	3	108
Stage 1	UVABc	Environmental Science	Bachelor	24	Female	1	1	1	4	3	2	5	2	3	1	3	4	3	3	4	4	4	4	3	3	4	3	3	3	3	3	3	3	3	2	4	3	3	4	4	4	2	108
Stage 1	UVABc	Environmental Science	Bachelor	24	Female	1	1	1	4	3	2	5	2	3	1	3	4	3	3	4	4	4	4	3	3	4	3	3	3	3	3	3	3	3	2	4	3	3	4	4	4	2	108
Stage 1	UVABc	Chemical Science	Bachelor	21	Female	3	2	2	2	3	1	2	3	2	3	3	2	2	2	4	4	4	4	4	4	2	2	3	4	3	4	3	3	4	2	3	2	1	3	4	4	2	101
Stage 1	UVABc	Environmental Science	Bachelor	22	Male	1	1	1	2	1	1	2	2	1	1	3	1	1	2	3	4	4	4	5	5	3	2	2	3	2	3	4	3	4	3	4	3	3	4	4	4	3	96
Stage 1	UVABc	Environmental Science	Bachelor	22	Female	1	1	1	4	4	2	3	3	5	2	3	3	2	2	4	2	2	3	2	2	3	3	3	4	4	3	3	4	3	3	3	4	4	2	4	2	2	101
Stage 1	UVABc	Chemical Science	Bachelor	21	Female	3	2	2	2	3	1	2	3	2	3	3	2	2	2	4	4	4	4	4	4	2	2	3	4	2	4	3	3	4	2	3	2	1	3	4	4	2	100
Stage 1	UVABc	Computer Science	Bachelor	19	Male	1	3	1	5	1	1	3	5	3	2	3	3	3	3	3	3	3	3	3	3	3	3	3	3	3	3	3	3	3	3	3	3	3	3	3	3	3	103
Stage 1	UVABc	Computer Science	Bachelor	19	Male	1	3	1	5	1	1	3	5	3	2	3	3	3	3	3	3	3	3	3	3	3	3	3	3	3	3	3	3	3	3	3	3	3	3	3	3	3	103
Stage 1	UVABc	Computer Science	Bachelor	19	Female	4	2	2	4	3	1	2	3	4	5	2	4	5	4	2	3	3	3	3	3	5	5	4	4	3	4	3	3	3	2	2	2	2	2	4	2	4	114
Stage 1	UVABc	Computer Science	Bachelor	19	Female	4	2	2	4	3	1	2	3	4	5	2	4	5	4	2	3	3	3	3	3	5	5	4	4	3	4	3	3	3	2	2	2	2	2	3	2	4	113
Stage 1	UVABc	Chemical Science	Bachelor	34	Male	2	3	3	3	3	3	3	3	3	2	2	3	3	3	4	2	2	2	2	4	3	3	3	3	3	3	3	3	3	3	3	3	2	3	3	3	2	100
Stage 1	UVABc	Environmental Science	Bachelor	32	Male	2	2	2	2	2	2	2	2	2	2	3	3	3	3	3	3	3	3	3	3	3	3	3	3	3	3	3	3	3	3	4	3	3	3	3	3	3	99
Stage 1	UVABc	Environmental Science	Bachelor	32	Male	2	2	2	2	2	2	2	2	2	2	3	3	3	3	3	3	3	3	3	3	3	3	3	3	3	3	3	3	3	3	4	3	3	3	3	3	3	99
Stage 1	UVABc	Chemical Science	Bachelor	34	Male	2	3	3	3	3	3	3	3	3	2	2	3	3	3	3	2	2	2	2	4	3	3	3	3	3	4	2	2	3	3	3	3	2	3	3	3	3	100
Stage 1	UVABc	Chemical Science	Bachelor	20	Female	4	3	3	2	2	1	4	5	2	2	1	1	3	3	2	2	3	4	3	2	3	3	4	3	2	3	2	2	2	2	1	2	4	2	3	4	4	96
Stage 1	UVABc	Chemical Science	Bachelor	19	Female	1	2	1	3	2	5	3	3	3	3	3	2	2	1	2	3	2	3	2	2	1	2	2	2	2	2	3	3	3	3	3	3	3	3	3	3	4	91
Stage 1	UVABc	Chemical Science	Bachelor	19	Female	1	2	1	3	2	5	3	3	3	3	3	2	2	1	2	3	2	3	2	2	1	2	2	2	2	2	3	3	3	3	3	3	3	3	3	3	4	91
Stage 1	UVABc	Computer Science	Bachelor	21	Male	2	3	3	3	3	1	4	3	3	3	2	3	2	3	3	2	2	3	2	3	3	2	3	3	3	2	3	2	3	3	2	2	2	4	3	4	3	97
Stage 1	UVABc	Computer Science	Bachelor	21	Male	2	3	3	3	3	1	4	3	3	3	2	3	2	3	3	2	2	3	2	3	3	2	3	3	3	2	3	2	3	3	2	2	2	4	3	4	3	97
Stage 1	UVABc	Chemical Science	Bachelor	20	Female	2	3	2	4	3	3	3	5	4	3	3	4	2	4	2	2	3	3	2	3	2	2	2	3	3	2	1	3	2	3	3	3	3	3	3	3	4	103
Stage 1	UVABc	Chemical Science	Bachelor	20	Female	2	3	2	4	3	3	3	5	4	3	3	4	2	4	2	2	3	3	2	3	2	2	2	3	3	2	1	3	2	3	3	3	3	3	3	3	4	103
Stage 1	UVABc	Chemical Science	Bachelor	20	Female	4	3	3	2	2	1	4	5	2	2	1	2	3	3	2	2	3	4	3	2	3	3	4	3	2	3	2	2	2	2	1	2	4	2	3	4	4	97
Stage 1	UVABc	Environmental Science	Bachelor	22	Male	1	2	2	3	2	1	1	2	2	3	3	1	1	1	3	2	2	3	3	3	3	2	1	2	2	3	2	3	2	2	4	3	3	3	3	3	3	82
Stage 1	UVABc	Chemical Science	Bachelor	21	Female	3	3	3	3	3	3	2	5	5	3	3	1	1	1	2	3	2	4	2	1	2	1	1	1	3	3	2	2	2	2	2	1	1	3	3	1	4	85
Stage 1	UVABc	Chemical Science	Bachelor	21	Female	3	3	3	3	3	3	2	5	5	3	3	1	1	1	2	3	2	4	2	1	2	1	1	1	3	3	2	2	2	2	2	1	1	3	3	1	4	85
Stage 1	UVABc	Environmental Science	Bachelor	21	Female	1	1	1	4	2	3	4	5	4	5	1	3	2	2	3	2	2	3	2	2	3	3	2	2	3	2	3	2	2	2	2	4	3	2	2	1	3	90
Stage 1	UVABc	Environmental Science	Bachelor	22	Female	1	3	3	1	1	5	1	1	1	1	3	3	3	3	3	1	1	3	1	1	3	3	3	3	3	1	3	3	4	2	3	3	3	1	1	1	3	80
Stage 1	UVABc	Chemical Science	Bachelor	20	Female	1	2	1	2	1	2	3	1	3	2	1	1	2	3	2	2	3	3	2	1	1	2	3	3	3	1	3	3	1	1	2	2	3	1	1	1	4	71
Stage 1	UVABc	Chemical Science	Bachelor	20	Female	1	2	1	2	1	2	3	2	3	2	1	1	2	3	2	2	3	3	2	1	1	2	3	1	3	1	3	3	1	1	2	2	3	1	1	1	4	70

## Sheet: Stage 2
Stage	University	Field of study	Degree level	Age	Gender	R1	R2	R3	R4	R5	R6	R8	R9	R10	R11	PEU6	AT1	AT2	AT3	OR1	OR2	OR3	OR4	OR5	CR1	CR2	CR3	CR4	CR5	PEU5	PEU3	PEU4	PEU1	PEU2	BU1	BU2	BU3
Stage 2	UB	Educational Sciences	Bachelor	38	Male	5	5	4	4	5	5	5	5	3	3	4	1	1	1	3	4	4	5	4	4	4	4	4	5	5	5	5	4	4	5	3	3
Stage 2	UB	Educational Sciences	Bachelor	38	Male	5	5	5	5	5	5	5	5	5	3	5	2	2	2	5	5	5	5	5	3	3	3	3	3	4	4	4	4	4	4	4	4
Stage 2	UB	Educational Sciences	Bachelor	19	Male	4	5	5	5	5	4	4	4	4	5	4	1	1	1	4	5	4	4	5	5	2	2	4	2	5	4	4	5	5	5	3	5
Stage 2	UB	Educational Sciences	Bachelor	19	Female	4	5	5	5	3	3	5	5	5	2	3	4	2	2	5	5	5	5	5	4	5	5	4	5	5	4	1	4	4	5	5	5
Stage 2	UB	Educational Sciences	Bachelor	19	Female	5	5	5	5	5	5	5	5	5	5	5	1	1	1	5	5	3	5	5	5	1	2	2	1	5	5	5	5	5	3	2	2
Stage 2	UB	Educational Sciences	Bachelor	37	Female	4	4	4	4	4	4	5	4	5	5	2	1	1	1	4	5	5	5	5	4	3	4	4	4	4	4	3	3	4	5	5	5
Stage 2	UB	Educational Sciences	Bachelor	29	Female	5	5	5	5	5	5	5	5	5	2	4	1	1	1	3	4	5	5	5	4	5	3	4	1	5	2	4	4	4	4	2	5
Stage 2	UB	Educational Sciences	Bachelor	38	Female	3	4	4	4	3	2	4	4	5	5	4	1	1	1	4	5	4	5	5	3	5	2	3	1	5	5	5	5	5	5	5	5
Stage 2	UB	Educational Sciences	Bachelor	38	Female	3	4	4	4	3	1	4	5	5	5	4	1	1	1	4	5	4	5	5	3	5	2	3	1	5	5	5	5	5	5	5	5
Stage 2	UB	Educational Sciences	Bachelor	22	Female	5	5	5	5	5	5	5	5	5	5	5	2	2	2	5	5	4	4	4	3	3	3	3	3	4	4	4	4	4	4	2	4
Stage 2	UB	Educational Sciences	Bachelor	26	Female	3	5	5	5	5	5	5	2	5	2	4	3	1	1	5	5	5	5	5	3	5	5	5	1	4	5	1	2	3	5	5	5
Stage 2	UB	Educational Sciences	Bachelor	19	Female	5	5	5	5	5	5	5	5	5	5	5	1	1	1	5	5	5	5	5	1	1	1	1	1	5	2	1	5	5	5	5	5
Stage 2	UB	Educational Sciences	Bachelor	37	Female	4	4	5	5	4	4	4	5	5	5	2	2	2	4	5	4	4	4	4	5	4	4	4	4	4	3	5	3	4	4	5	5
Stage 2	UB	Educational Sciences	Bachelor	19	Female	4	4	5	5	5	4	4	5	5	5	4	2	2	3	4	3	4	4	4	4	4	3	4	4	5	4	3	4	4	4	4	4
Stage 2	UB	Educational Sciences	Bachelor	19	Female	4	5	4	5	5	5	2	3	5	5	3	2	2	2	4	4	4	4	4	4	4	4	4	4	3	3	3	4	4	5	5	5
Stage 2	UB	Educational Sciences	Bachelor	26	Female	5	5	3	5	5	5	5	5	5	5	2	2	2	2	4	5	5	5	4	4	4	3	3	4	4	4	3	3	2	4	3	4
Stage 2	UB	Educational Sciences	Bachelor	21	Female	2	4	3	3	3	5	3	5	4	3	3	1	1	1	5	4	5	5	5	2	4	3	3	2	5	5	5	5	5	4	5	5
Stage 2	UB	Educational Sciences	Bachelor	26	Female	4	4	4	4	4	4	4	4	4	4	4	2	2	2	5	5	5	5	5	3	3	3	3	3	4	4	2	4	4	5	5	5
Stage 2	UB	Educational Sciences	Bachelor	20	Female	5	5	5	5	5	5	1	1	1	2	5	5	5	2	5	5	5	5	5	5	5	5	5	1	4	5	5	4	4	5	5	5
Stage 2	UB	Educational Sciences	Bachelor	19	Female	3	5	4	3	4	5	2	4	3	5	5	3	3	3	5	5	5	4	5	4	4	4	2	1	5	4	5	5	5	5	4	5
Stage 2	UB	Educational Sciences	Bachelor	19	Female	4	4	4	4	4	4	4	4	4	4	4	2	2	2	4	4	4	4	4	4	4	4	4	4	4	4	4	4	4	4	4	4
Stage 2	UB	Educational Sciences	Bachelor	21	Female	5	5	5	5	3	3	5	5	5	5	4	2	2	2	4	4	4	4	4	3	3	3	3	3	4	3	4	4	4	4	4	4
Stage 2	UB	Educational Sciences	Bachelor	19	Female	4	5	5	5	5	4	5	5	5	5	2	1	1	1	5	4	5	4	4	3	3	2	4	2	4	2	1	2	3	5	5	5
Stage 2	UB	Educational Sciences	Bachelor	42	Female	5	4	4	4	4	3	4	5	5	4	4	2	1	1	5	5	4	4	4	4	3	2	2	2	4	4	4	4	4	5	2	5
Stage 2	UB	Educational Sciences	Bachelor	37	Female	4	4	4	4	4	4	4	4	4	4	2	1	1	1	4	4	5	4	5	4	4	3	4	2	4	3	2	4	3	5	5	5
Stage 2	UB	Educational Sciences	Bachelor	38	Female	4	4	3	5	5	4	4	4	3	4	4	1	1	1	4	5	5	4	4	3	2	4	5	3	4	3	4	4	4	4	4	1
Stage 2	UB	Educational Sciences	Bachelor	41	Female	5	5	5	5	5	5	5	5	5	5	2	1	1	1	4	4	5	3	3	1	1	3	3	2	4	4	4	4	2	4	4	4
Stage 2	UB	Educational Sciences	Bachelor	19	Female	3	5	4	4	4	5	3	5	3	4	5	2	2	4	5	5	5	3	5	3	4	4	1	1	5	4	4	4	4	5	4	5
Stage 2	UB	Educational Sciences	Bachelor	19	Female	3	5	5	5	4	4	5	5	4	5	2	2	2	2	3	5	4	3	3	4	4	5	5	3	4	3	2	4	3	4	4	4
Stage 2	UB	Educational Sciences	Bachelor	19	Female	4	4	4	4	4	4	4	4	4	4	4	2	2	2	4	4	4	4	4	3	4	4	4	2	4	4	4	4	4	4	4	4
Stage 2	UB	Educational Sciences	Bachelor	26	Female	4	4	4	4	4	4	4	5	5	4	4	2	2	4	4	4	5	5	3	4	2	4	4	4	4	3	4	4	2	4	4	5
Stage 2	UB	Educational Sciences	Bachelor	39	Female	3	5	3	4	4	4	5	5	5	5	2	1	1	1	4	4	5	5	5	4	2	2	2	2	4	4	4	2	4	4	4	4
Stage 2	UB	Educational Sciences	Bachelor	41	Female	5	5	5	5	5	5	5	5	5	5	4	2	2	2	4	4	4	4	4	2	2	2	3	3	4	4	2	2	3	4	4	4
Stage 2	UB	Educational Sciences	Bachelor	22	Female	4	4	4	4	4	4	5	5	4	3	3	1	1	1	4	4	4	4	4	4	3	3	3	3	3	4	3	4	3	4	4	5
Stage 2	UB	Educational Sciences	Bachelor	28	Female	4	4	4	4	4	4	4	4	4	4	4	2	2	2	4	4	4	4	4	3	4	4	3	3	4	4	4	4	4	4	4	4
Stage 2	UB	Educational Sciences	Bachelor	21	Female	3	2	2	4	3	2	4	4	4	4	4	3	2	2	4	4	4	5	4	5	5	4	3	2	4	5	5	5	3	5	5	5
Stage 2	UB	Educational Sciences	Bachelor	20	Female	2	4	5	5	4	5	4	5	5	4	4	2	3	3	4	4	2	4	4	2	5	5	5	2	4	4	4	2	4	4	4	4
Stage 2	UB	Educational Sciences	Bachelor	19	Female	5	5	5	5	5	5	5	5	5	5	4	5	3	3	5	5	5	5	5	3	3	3	3	3	5	3	3	3	3	2	2	2
Stage 2	UB	Educational Sciences	Bachelor	26	Female	4	4	3	4	4	4	4	5	5	4	4	2	1	2	4	5	4	4	4	4	4	4	4	2	4	2	2	4	3	4	2	5
Stage 2	UB	Educational Sciences	Bachelor	21	Female	3	2	2	4	3	1	4	4	4	4	4	3	2	2	4	4	4	5	4	5	5	4	3	2	4	5	5	5	3	5	5	5
Stage 2	UB	Educational Sciences	Bachelor	22	Female	4	4	4	5	3	3	3	4	4	4	5	2	1	1	5	5	5	2	3	5	5	3	4	3	3	5	2	3	1	5	2	5
Stage 2	UB	Educational Sciences	Bachelor	19	Female	4	4	4	4	4	2	4	4	4	4	4	2	2	2	4	4	4	4	4	5	5	2	2	4	4	4	4	3	4	4	4	4
Stage 2	UB	Educational Sciences	Bachelor	21	Female	4	4	4	3	3	2	4	4	4	4	5	2	2	1	4	4	5	5	5	3	4	3	3	3	4	4	4	4	4	4	2	4
Stage 2	UB	Educational Sciences	Bachelor	31	Female	2	2	1	1	3	1	4	4	5	3	4	1	1	1	4	5	3	5	5	4	5	3	5	5	5	5	4	5	5	5	2	3
Stage 2	UB	Educational Sciences	Bachelor	35	Female	4	4	4	4	4	4	3	3	2	4	5	1	1	1	1	5	5	5	5	1	1	1	1	1	5	5	5	5	5	5	5	5
Stage 2	UB	Educational Sciences	Bachelor	38	Female	4	4	4	4	4	4	4	4	4	4	4	2	2	2	4	4	4	4	4	3	3	3	3	3	4	3	3	4	4	4	4	4
Stage 2	UB	Educational Sciences	Bachelor	22	Female	4	4	4	4	4	3	4	4	4	4	3	2	2	2	4	4	4	4	4	3	4	4	4	4	2	4	4	3	3	4	4	4
Stage 2	UB	Educational Sciences	Bachelor	37	Female	4	4	5	5	5	4	4	4	5	4	2	2	2	2	4	3	4	3	3	4	3	3	3	4	3	4	4	3	3	4	4	4
Stage 2	UB	Educational Sciences	Bachelor	40	Female	4	3	3	4	4	4	4	4	4	4	2	2	2	2	4	4	5	4	4	4	4	4	4	4	3	4	3	4	4	4	3	3
Stage 2	UB	Educational Sciences	Bachelor	19	Female	4	4	3	5	4	3	4	4	4	4	4	2	2	2	4	4	4	3	4	4	3	3	4	4	4	3	3	4	3	4	3	4
Stage 2	UB	Educational Sciences	Bachelor	39	Female	4	5	5	5	4	4	4	3	4	1	2	2	2	2	4	4	4	4	4	4	3	3	4	2	4	5	4	3	2	4	4	5
Stage 2	UB	Educational Sciences	Bachelor	19	Female	5	4	4	5	4	4	3	3	4	2	2	2	2	2	4	4	4	4	5	3	4	3	4	3	4	3	4	4	3	4	4	4
Stage 2	UB	Educational Sciences	Bachelor	26	Female	4	4	3	4	4	4	4	5	5	4	4	2	2	2	4	5	4	5	5	3	2	4	4	1	4	3	2	3	2	4	4	4
Stage 2	UB	Educational Sciences	Bachelor	53	Female	4	4	4	3	3	3	3	4	3	3	3	1	1	1	4	4	4	4	4	4	3	3	3	3	4	4	4	4	4	4	4	4
Stage 2	UB	Educational Sciences	Bachelor	37	Female	3	5	4	3	4	4	4	5	4	3	3	3	3	3	4	3	3	3	3	4	4	4	4	4	4	4	4	4	4	4	4	4
Stage 2	UB	Educational Sciences	Bachelor	39	Female	2	4	4	4	4	3	4	4	4	4	4	2	2	2	4	4	4	4	4	4	3	4	4	2	4	4	3	3	3	4	4	4
Stage 2	UB	Educational Sciences	Bachelor	31	Female	2	2	1	1	3	1	4	4	5	3	4	1	1	1	4	5	3	5	5	4	5	3	5	1	5	5	4	5	5	5	2	3
Stage 2	UB	Educational Sciences	Bachelor	30	Female	1	1	1	5	5	4	2	4	5	5	5	1	1	1	4	4	5	5	5	3	3	3	5	1	5	5	3	3	3	3	3	3
Stage 2	UB	Educational Sciences	Bachelor	19	Female	5	4	4	3	4	4	4	5	5	5	2	3	3	3	4	4	4	4	5	3	3	3	3	2	3	4	4	3	3	4	4	4
Stage 2	UB	Educational Sciences	Bachelor	19	Female	5	4	4	3	4	4	4	5	5	5	2	3	3	3	4	4	4	4	5	3	3	3	3	2	3	4	4	3	3	4	4	4
Stage 2	UB	Educational Sciences	Bachelor	23	Female	4	4	5	5	5	5	3	3	4	4	2	3	3	3	3	4	4	4	3	2	2	3	4	4	3	3	4	3	4	4	5	5
Stage 2	UB	Educational Sciences	Bachelor	23	Female	4	4	5	5	5	5	3	3	4	4	2	3	3	3	3	4	4	4	3	2	2	3	4	4	3	3	4	3	4	4	5	5
Stage 2	UB	Educational Sciences	Bachelor	21	Female	5	4	4	4	4	2	4	5	4	4	2	2	2	2	4	4	4	4	4	4	4	2	2	2	2	4	4	4	4	5	2	4
Stage 2	UB	Educational Sciences	Bachelor	23	Female	2	2	2	2	4	4	5	5	4	2	5	2	2	2	4	4	5	5	4	4	4	2	2	2	4	4	4	4	2	5	4	5
Stage 2	UB	Educational Sciences	Bachelor	23	Female	2	4	4	4	4	4	4	4	4	2	4	2	2	2	4	4	5	4	4	4	5	2	2	2	4	4	4	4	2	5	3	3
Stage 2	UB	Educational Sciences	Bachelor	39	Female	1	1	3	4	4	5	4	4	4	3	3	1	1	1	5	4	4	4	4	2	1	2	3	4	5	4	3	4	4	4	4	4
Stage 2	UB	Educational Sciences	Bachelor	21	Female	3	3	3	3	3	4	4	4	4	3	4	2	2	2	4	4	4	4	4	3	4	3	3	4	4	2	4	4	4	4	2	5
Stage 2	UB	Educational Sciences	Bachelor	40	Female	4	4	4	4	4	4	4	4	4	4	2	2	2	2	4	4	4	4	4	2	4	2	4	2	4	4	4	2	4	4	3	3
Stage 2	UB	Educational Sciences	Bachelor	19	Female	4	4	4	4	4	4	4	4	4	4	2	2	2	2	4	4	4	4	4	2	3	2	4	2	4	2	2	2	4	5	5	5
Stage 2	UB	Educational Sciences	Bachelor	22	Female	2	3	4	4	5	3	3	4	5	5	3	4	2	3	4	4	4	4	4	4	3	4	4	3	4	3	3	4	3	3	4	4
Stage 2	UB	Educational Sciences	Bachelor	28	Female	4	4	4	4	4	4	4	4	4	4	4	1	1	1	4	4	4	4	4	2	2	2	2	2	4	4	4	4	4	4	1	1
Stage 2	UB	Educational Sciences	Bachelor	22	Female	2	3	3	4	5	3	3	4	5	5	3	4	2	3	4	4	4	4	4	4	4	3	4	3	4	3	3	4	3	3	4	4
Stage 2	UB	Educational Sciences	Bachelor	39	Female	1	1	3	3	4	4	4	4	4	3	3	1	1	1	5	4	4	4	4	2	1	2	3	4	5	4	3	4	4	4	4	4
Stage 2	UB	Educational Sciences	Bachelor	19	Female	2	2	2	4	4	2	2	4	4	4	4	2	2	2	4	4	4	4	4	2	4	4	4	4	4	4	4	4	2	4	4	4
Stage 2	UB	Educational Sciences	Bachelor	20	Female	4	4	3	4	4	4	3	4	4	4	4	4	4	4	4	3	4	4	3	3	4	4	4	4	3	4	4	3	3	4	4	4
Stage 2	UB	Educational Sciences	Bachelor	40	Female	5	2	2	3	3	4	5	5	5	5	4	4	4	4	5	3	3	4	4	4	4	4	4	4	3	3	4	4	3	3	3	3
Stage 2	UB	Educational Sciences	Bachelor	21	Female	4	4	4	3	3	2	5	4	4	4	2	3	3	3	1	3	4	3	3	5	5	5	5	4	3	3	3	3	3	4	4	4
Stage 2	UB	Educational Sciences	Bachelor	21	Female	3	3	3	4	3	3	3	4	3	4	2	2	2	2	4	4	4	4	4	4	4	3	3	4	2	4	4	4	3	4	3	4
Stage 2	UB	Educational Sciences	Bachelor	20	Female	4	4	4	4	5	5	5	5	5	5	4	3	4	4	4	4	4	4	4	1	1	1	1	2	2	4	4	4	3	4	5	4
Stage 2	UB	Educational Sciences	Bachelor	19	Female	4	4	4	4	4	2	4	4	4	4	4	2	2	2	4	4	4	4	4	4	2	2	2	4	2	4	2	2	2	4	4	4
Stage 2	UB	Educational Sciences	Bachelor	21	Female	4	3	2	3	4	3	2	3	5	3	2	3	1	2	4	5	3	2	3	2	3	4	5	3	3	4	3	4	3	5	5	4
Stage 2	UB	Educational Sciences	Bachelor	35	Female	2	3	1	5	1	2	1	1	3	5	2	1	1	3	4	4	4	4	3	5	3	3	3	3	5	5	5	4	4	5	5	3
Stage 2	UB	Educational Sciences	Bachelor	35	Female	2	3	1	5	1	2	1	1	3	5	2	1	1	3	4	4	4	4	3	5	3	3	3	3	5	5	5	4	4	5	5	3
Stage 2	UB	Educational Sciences	Bachelor	20	Female	4	4	4	4	4	3	5	5	5	5	4	2	3	4	3	4	5	3	3	1	3	1	3	1	4	3	2	5	2	4	3	5
Stage 2	UB	Educational Sciences	Bachelor	31	Female	4	3	2	3	3	4	3	5	3	3	2	2	3	3	4	3	3	4	4	4	2	3	5	3	3	3	3	4	3	5	5	4
Stage 2	UB	Educational Sciences	Bachelor	37	Female	3	3	3	3	3	3	3	3	3	3	3	3	3	3	4	4	4	3	3	4	4	4	3	4	4	4	4	4	3	4	4	4
Stage 2	UB	Educational Sciences	Bachelor	29	Female	4	2	2	4	2	3	2	4	2	4	2	2	2	2	4	4	4	4	4	4	4	4	4	2	4	3	4	4	2	4	4	4
Stage 2	UB	Educational Sciences	Bachelor	31	Female	4	3	2	3	3	4	3	5	3	3	2	2	3	3	4	3	3	4	4	4	2	3	5	3	3	3	3	4	3	5	5	4
Stage 2	UB	Educational Sciences	Bachelor	21	Female	4	3	2	3	4	3	2	3	5	3	2	3	1	2	4	4	3	2	3	1	3	4	5	3	3	4	3	4	3	5	5	4
Stage 2	UB	Educational Sciences	Bachelor	27	Female	4	2	1	4	3	3	4	4	5	4	2	4	3	3	4	4	3	4	3	4	4	4	4	3	3	2	4	4	3	4	4	4
Stage 2	UB	Educational Sciences	Bachelor	23	Female	3	2	2	3	3	2	2	2	2	2	4	4	2	2	4	4	4	4	4	4	4	4	3	4	5	4	4	4	4	4	4	4
Stage 2	UB	Educational Sciences	Bachelor	20	Female	3	3	3	4	3	3	5	4	3	3	3	3	3	3	4	4	4	4	4	3	3	3	3	3	3	3	4	3	3	4	4	4
Stage 2	UB	Educational Sciences	Bachelor	20	Female	4	3	3	3	3	4	4	4	4	4	2	2	2	2	4	4	4	4	4	2	2	2	2	2	3	4	4	3	3	4	4	3
Stage 2	UB	Educational Sciences	Bachelor	21	Female	3	4	4	5	5	4	4	4	4	5	2	4	4	4	4	4	4	3	3	4	3	4	3	4	2	2	2	2	2	4	4	4
Stage 2	UB	Educational Sciences	Bachelor	21	Female	2	4	4	4	4	4	4	4	4	3	3	3	2	3	4	3	4	3	3	3	4	3	3	3	4	4	3	2	2	3	4	3
Stage 2	UB	Educational Sciences	Bachelor	30	Female	3	5	5	5	5	5	5	5	5	5	4	1	1	1	2	3	2	1	2	3	3	3	3	3	1	1	3	1	2	2	3	2
Stage 2	UB	Educational Sciences	Bachelor	22	Female	3	2	2	3	3	2	2	2	2	2	4	4	2	2	4	4	4	4	4	4	4	4	3	4	5	4	4	4	4	4	3	3
Stage 2	UB	Educational Sciences	Bachelor	19	Female	4	4	4	4	5	4	4	4	4	4	2	3	2	4	1	1	1	1	1	2	5	5	5	5	5	3	1	2	2	5	5	5
Stage 2	UB	Educational Sciences	Bachelor	20	Female	3	3	3	4	3	3	3	4	3	3	3	3	3	3	4	4	4	4	4	3	3	3	3	3	3	3	4	3	3	4	4	4
Stage 2	UB	Educational Sciences	Bachelor	19	Female	2	3	4	4	2	2	3	4	3	3	4	2	2	3	3	2	3	2	4	2	3	4	4	4	4	4	3	4	3	4	4	4
Stage 2	UB	Educational Sciences	Bachelor	19	Female	2	3	4	4	2	2	3	4	3	3	4	2	2	3	3	2	3	2	4	2	3	4	4	4	4	4	3	4	3	4	4	4
Stage 2	UB	Educational Sciences	Bachelor	28	Female	4	4	2	4	4	2	4	4	4	4	2	2	2	2	4	4	3	4	4	3	3	3	3	3	2	2	2	2	2	4	4	4
Stage 2	UB	Educational Sciences	Bachelor	20	Female	3	3	4	4	3	3	3	3	4	4	3	3	3	3	4	4	4	4	4	3	3	3	3	3	3	3	3	3	3	3	3	3
Stage 2	UB	Educational Sciences	Bachelor	20	Female	3	3	4	4	3	3	3	3	4	4	3	3	3	3	4	4	4	4	4	3	3	3	3	3	3	3	3	3	3	3	3	3
Stage 2	UB	Educational Sciences	Bachelor	27	Female	4	2	1	4	3	3	3	3	4	3	2	4	3	3	4	4	3	4	3	4	4	4	4	3	3	2	4	4	3	4	4	4
Stage 2	UB	Educational Sciences	Bachelor	21	Female	1	2	2	3	2	5	1	2	4	2	4	3	3	4	3	4	4	4	4	4	3	3	3	3	4	4	4	5	5	4	4	3
Stage 2	UB	Educational Sciences	Bachelor	21	Female	1	2	2	3	2	5	1	2	3	2	4	3	3	4	3	4	4	4	4	4	3	3	3	3	4	4	4	5	5	4	4	3
Stage 2	UB	Educational Sciences	Bachelor	22	Female	3	3	3	3	4	3	4	4	3	3	3	3	3	3	3	3	3	3	3	3	3	3	3	3	3	5	2	3	3	3	3	3
Stage 2	UB	Educational Sciences	Bachelor	19	Female	3	3	3	3	3	3	3	3	3	3	3	4	3	3	4	4	3	3	3	3	3	3	3	3	3	3	3	3	3	3	3	3
Stage 2	UB	Educational Sciences	Bachelor	22	Female	3	3	3	3	4	2	1	4	4	3	3	3	3	3	3	3	3	3	3	2	3	3	4	3	3	5	2	3	3	3	3	3
Stage 2	UB	Educational Sciences	Bachelor	19	Female	3	3	3	3	3	3	3	3	3	3	3	3	3	3	3	3	3	3	3	3	3	3	3	3	3	3	3	3	3	3	3	3
Stage 2	UB	Educational Sciences	Bachelor	19	Female	3	3	3	3	3	3	3	3	3	3	3	3	3	3	3	3	3	3	3	3	3	3	3	3	3	3	3	3	3	3	3	3
Stage 2	UB	Educational Sciences	Bachelor	31	Female	5	2	3	1	2	1	3	5	4	3	4	3	3	3	3	3	3	3	3	3	3	3	3	3	3	3	3	3	3	3	3	3
Stage 2	UB	Educational Sciences	Bachelor	22	Female	3	3	3	3	3	3	3	3	3	3	3	3	3	3	3	3	3	3	3	3	3	3	3	3	3	3	3	3	3	3	3	3
Stage 2	UB	Educational Sciences	Bachelor	26	Female	3	3	3	3	3	3	3	3	3	3	3	3	3	3	3	3	3	3	3	3	3	3	3	3	3	3	3	3	3	3	3	3
Stage 2	UB	Educational Sciences	Bachelor	19	Female	3	3	3	3	3	3	3	3	3	3	1	4	3	3	4	4	3	3	3	3	3	3	3	3	3	3	3	3	3	3	3	3
Stage 2	UB	Educational Sciences	Bachelor	19	Female	2	4	4	3	2	1	1	4	3	3	2	2	2	3	4	4	3	2	3	2	3	2	4	3	3	2	3	4	3	3	2	4
Stage 2	UB	Educational Sciences	Bachelor	22	Female	2	1	1	3	3	2	3	1	1	1	4	1	4	2	4	4	4	4	4	4	2	2	2	2	2	4	4	4	4	3	4	4
Stage 2	UB	Educational Sciences	Bachelor	19	Female	2	4	4	3	2	1	1	4	3	3	2	2	2	3	3	4	3	2	3	2	3	2	4	3	3	2	3	4	3	3	2	4
Stage 2	UB	Educational Sciences	Bachelor	23	Female	3	3	3	2	3	2	3	3	2	3	3	2	2	2	2	2	3	3	3	3	3	2	3	2	3	3	3	3	3	3	3	3
Stage 2	UB	Educational Sciences	Bachelor	23	Female	3	3	3	2	3	2	3	3	2	3	3	2	2	2	2	2	3	3	3	3	3	2	3	2	3	3	3	3	3	3	3	3
Stage 2	UB	Educational Sciences	Bachelor	22	Female	2	1	1	3	1	2	3	1	1	1	4	1	4	2	4	4	4	4	4	4	2	2	2	2	2	4	4	4	4	3	4	4
Stage 2	UB	Educational Sciences	Bachelor	21	Female	2	3	2	2	2	2	3	3	3	3	3	3	3	3	3	3	3	3	3	3	3	3	3	3	3	3	3	3	3	3	3	3
Stage 2	UB	Educational Sciences	Bachelor	21	Female	2	3	2	2	2	2	3	3	3	3	3	3	3	3	3	3	3	3	3	3	3	3	3	3	3	3	3	3	3	3	3	3
Stage 2	UB	Educational Sciences	Bachelor	21	Female	3	3	3	3	3	3	3	3	3	3	3	3	3	3	3	3	3	3	3	3	3	3	3	3	3	2	2	2	2	2	1	3
Stage 2	UB	Educational Sciences	Bachelor	21	Female	2	3	2	2	2	2	2	2	2	4	2	2	2	3	2	3	4	3	3	2	2	3	3	4	2	2	3	3	4	3	3	3
Stage 2	UB	Educational Sciences	Bachelor	21	Female	2	2	2	2	2	2	2	2	2	2	1	3	3	3	3	3	3	3	3	3	3	3	3	3	3	3	3	3	3	3	3	3
Stage 2	UB	Educational Sciences	Bachelor	19	Female	1	1	1	1	1	1	1	1	1	1	2	2	2	4	3	3	3	3	3	3	3	3	3	3	3	3	3	3	3	3	3	3
Stage 2	UB	Educational Sciences	Bachelor	21	Female	3	3	3	3	1	1	3	3	3	3	1	1	1	1	3	3	1	1	1	1	1	3	3	2	1	3	3	1	1	1	1	2
Stage 2	UB	Educational Sciences	Bachelor	19	Female	1	2	1	2	2	1	3	1	2	2	2	1	1	3	1	1	2	1	2	2	1	2	4	4	1	1	3	1	2	1	5	4
Stage 2	UB	Educational Sciences	Bachelor	20	Female	1	1	3	1	1	3	1	1	1	1	1	2	2	2	3	2	2	2	2	2	2	2	2	2	2	2	2	2	2	3	3	3
Stage 2	UB	Educational Sciences	Bachelor	23	Female	1	2	3	2	2	2	2	2	2	2	1	1	1	1	1	1	1	1	1	1	1	1	1	1	1	2	2	3	3	3	3	3
Stage 2	UB	Educational Sciences	Bachelor	23	Female	1	2	3	2	2	2	2	2	2	2	1	1	1	1	1	1	1	1	1	1	1	1	1	1	1	2	2	3	3	3	3	3
Stage 2	UB	Educational Sciences	Bachelor	20	Female	2	3	1	1	2	1	1	2	3	2	2	1	2	1	2	3	1	3	1	1	2	1	2	1	2	1	2	1	2	1	3	3
Stage 2	UB	Educational Sciences	Bachelor	21	Female	1	2	1	2	1	2	2	2	1	3	2	1	2	3	3	2	1	2	3	1	2	1	2	1	2	1	2	1	1	3	3	3
Stage 2	UB	Educational Sciences	Bachelor	20	Female	2	3	1	1	2	1	1	2	3	2	2	1	2	1	2	3	1	3	1	1	2	1	2	1	2	1	2	1	2	1	2	2
Stage 2	UB	Educational Sciences	Bachelor	55	Female	3	3	4	4	4	3	4	5	3	3	4	2	2	2	5	5	5	5	5	5	5	5	5	5	5	5	5	5	5	5	5	5
Stage 2	UB	Educational Sciences	Bachelor	40	Female	4	5	3	4	4	4	3	3	4	2	2	1	1	1	4	5	4	3	4	3	4	2	4	2	5	4	2	3	2	5	5	5
Stage 2	UB	Educational Sciences	Bachelor	20	Female	3	3	3	5	4	5	2	2	3	2	4	1	2	1	4	4	5	4	2	4	2	4	5	5	4	3	4	4	4	4	4	2
Stage 2	UB	Educational Sciences	Bachelor	21	Female	5	5	5	5	3	3	5	4	5	3	4	3	2	2	4	4	3	4	4	3	4	5	3	3	4	4	4	2	2	5	5	5
Stage 2	UB	Educational Sciences	Bachelor	21	Female	4	5	5	5	5	4	5	4	3	4	4	2	1	1	4	5	5	4	4	3	1	2	1	1	4	3	4	4	5	4	4	3
Stage 2	UB	Educational Sciences	Bachelor	21	Female	1	3	3	4	3	1	3	5	3	3	4	2	1	1	3	4	4	4	4	3	4	4	3	4	4	4	3	4	3	5	3	3
Stage 2	UB	Educational Sciences	Bachelor	19	Female	4	5	4	5	3	5	5	5	4	4	3	2	2	1	4	4	3	3	3	3	4	3	3	2	1	3	4	3	3	3	4	4
Stage 2	UB	Educational Sciences	Bachelor	19	Female	2	3	4	4	4	4	4	4	4	2	4	4	4	5	4	5	4	4	4	4	5	4	5	4	5	4	4	3	4	4	3	5
Stage 2	UB	Educational Sciences	Bachelor	19	Female	4	4	3	5	4	1	4	5	3	3	3	1	1	1	5	5	4	4	3	4	2	3	3	4	5	5	4	4	4	4	5	5
Stage 2	UB	Educational Sciences	Bachelor	19	Female	5	5	5	4	4	3	3	5	3	4	4	1	1	1	5	5	4	4	5	3	2	2	3	3	4	4	3	4	4	4	3	3
Stage 2	UB	Educational Sciences	Bachelor	19	Female	3	3	3	4	4	2	3	4	4	3	4	2	2	2	3	4	2	3	4	1	3	3	3	3	4	4	3	4	4	3	4	3
Stage 2	UB	Educational Sciences	Bachelor	19	Female	4	4	3	4	3	4	3	4	4	4	1	2	1	1	4	4	4	4	4	4	3	3	3	3	4	3	4	3	3	2	3	4
Stage 2	UB	Educational Sciences	Bachelor	20	Female	1	2	3	4	2	3	4	5	3	5	5	1	1	1	5	5	4	4	5	2	4	3	4	2	5	5	5	4	4	5	4	4
Stage 2	UB	Educational Sciences	Bachelor	20	Female	4	4	4	5	2	4	4	5	5	5	5	1	1	1	4	4	5	4	5	1	1	1	1	1	5	5	4	4	5	5	5	2
Stage 2	UB	Educational Sciences	Bachelor	19	Female	1	5	5	5	5	5	5	5	5	5	5	1	1	1	5	5	5	5	5	5	5	1	1	1	5	5	5	5	5	5	5	5
Stage 2	UB	Educational Sciences	Bachelor	20	Female	4	4	4	4	4	4	5	5	4	5	4	2	2	2	4	4	4	4	4	3	4	4	4	4	4	5	4	4	4	5	5	3
Stage 2	UB	Educational Sciences	Bachelor	20	Female	3	4	3	4	5	3	5	5	4	4	4	4	5	4	4	4	4	5	4	4	4	3	3	4	3	3	4	3	4	3	4	5
Stage 2	UB	Educational Sciences	Bachelor	20	Female	5	4	4	5	5	4	5	5	4	4	4	2	3	3	4	4	5	4	4	4	4	3	4	4	4	5	4	4	4	5	5	3
Stage 2	UB	Educational Sciences	Bachelor	20	Female	5	5	4	4	5	4	4	4	5	3	5	1	1	1	5	5	4	4	5	2	4	3	4	2	5	5	5	4	4	5	4	4
Stage 2	UB	Educational Sciences	Bachelor	20	Female	5	5	4	4	5	4	5	3	3	4	5	2	1	5	5	5	5	5	5	3	1	3	2	4	5	5	5	5	5	5	5	2
Stage 2	UB	Educational Sciences	Bachelor	19	Female	1	5	5	5	5	5	5	5	1	3	5	1	1	1	5	5	5	5	5	5	5	5	5	5	5	5	5	5	5	5	5	5
Stage 2	UB	Educational Sciences	Bachelor	19	Female	3	3	3	4	4	2	3	4	4	3	4	2	2	2	3	4	2	3	4	1	3	3	3	3	4	4	3	4	4	3	4	3
Stage 2	UB	Educational Sciences	Bachelor	19	Female	4	4	3	4	3	4	4	4	4	4	3	2	1	1	4	4	4	4	4	4	3	3	3	3	4	3	4	3	3	2	3	4
Stage 2	UB	Educational Sciences	Bachelor	19	Female	5	5	5	5	5	3	3	4	4	4	5	3	3	3	4	4	4	4	5	3	3	3	3	3	4	3	3	4	4	4	4	3
Stage 2	UB	Educational Sciences	Bachelor	19	Female	4	4	3	5	4	1	4	5	3	3	3	1	1	1	5	5	4	4	3	4	2	3	3	4	5	5	4	4	4	4	5	5
Stage 2	UB	Educational Sciences	Bachelor	20	Female	5	5	5	5	5	5	5	5	4	3	5	1	1	1	5	5	5	5	5	5	4	4	4	5	5	5	5	5	5	5	5	5
Stage 2	UB	Educational Sciences	Bachelor	20	Female	4	4	4	5	4	3	4	3	4	5	3	1	1	1	4	4	5	5	5	2	3	3	3	2	5	3	3	3	3	5	5	5
Stage 2	UB	Educational Sciences	Bachelor	20	Female	4	5	5	5	4	4	5	4	5	3	4	2	2	2	4	4	4	4	4	3	3	3	4	4	5	4	4	4	4	4	4	3
Stage 2	UB	Educational Sciences	Bachelor	20	Female	5	5	5	5	3	4	5	4	4	4	4	2	1	1	5	5	4	4	5	1	1	1	2	2	5	4	4	4	5	5	4	5
Stage 2	UB	Educational Sciences	Bachelor	19	Female	4	4	4	5	5	3	4	5	4	3	3	3	3	3	2	3	4	4	4	5	4	4	4	4	5	3	4	2	3	5	5	5
Stage 2	UB	Educational Sciences	Bachelor	20	Female	5	5	5	5	5	5	5	5	5	5	4	1	1	1	4	4	4	4	4	4	2	2	2	2	4	4	4	4	4	5	2	2
Stage 2	UB	Educational Sciences	Bachelor	19	Female	3	3	3	5	5	3	3	5	5	5	5	4	4	5	5	5	4	4	3	5	5	4	4	5	3	4	5	4	4	4	4	5
Stage 2	UB	Educational Sciences	Bachelor	19	Female	4	3	4	4	3	4	4	3	4	4	3	3	4	3	4	4	3	4	4	4	4	3	4	4	4	4	4	4	3	4	4	4
Stage 2	UB	Educational Sciences	Bachelor	21	Female	4	4	5	5	4	4	4	5	4	5	4	4	4	5	4	4	5	5	4	4	5	3	5	4	3	4	4	4	5	3	4	5
Stage 2	UB	Educational Sciences	Bachelor	19	Female	4	4	4	4	3	3	4	4	3	3	3	2	2	2	4	4	5	4	3	3	3	4	4	3	4	4	4	4	3	4	4	4
Stage 2	UB	Educational Sciences	Bachelor	19	Female	4	5	5	5	5	4	5	5	4	5	5	4	4	5	4	4	4	5	4	4	5	5	5	4	4	4	4	5	5	4	4	4
Stage 2	UB	Educational Sciences	Bachelor	19	Female	4	4	4	5	5	4	5	4	4	3	3	2	2	4	4	5	5	5	5	3	4	4	4	3	4	3	2	3	3	5	5	3
Stage 2	UB	Educational Sciences	Bachelor	19	Female	3	2	3	3	3	3	3	3	3	2	4	3	4	2	4	3	5	3	3	4	3	4	5	4	4	4	4	4	3	4	4	3
Stage 2	UB	Educational Sciences	Bachelor	20	Female	5	4	4	5	5	5	3	3	4	4	5	4	4	4	4	4	5	5	4	3	2	3	3	3	5	4	4	5	4	3	3	3
Stage 2	UB	Educational Sciences	Bachelor	19	Female	5	5	5	5	5	5	5	5	5	5	5	4	4	4	5	4	5	4	4	4	5	5	5	4	4	4	5	5	5	4	4	4
Stage 2	UB	Educational Sciences	Bachelor	19	Female	4	4	4	4	3	2	3	4	4	4	4	3	2	2	4	4	4	4	5	3	4	4	4	4	4	4	4	4	4	4	4	4
Stage 2	UB	Educational Sciences	Bachelor	20	Female	4	4	4	4	4	4	4	4	4	4	3	2	2	2	4	5	5	4	5	2	2	2	2	2	4	4	4	5	5	4	4	4
Stage 2	UB	Educational Sciences	Bachelor	19	Female	5	5	5	5	5	5	5	5	5	5	5	5	5	5	5	5	5	5	5	5	5	5	5	5	5	5	5	5	5	5	5	5
Stage 2	UB	Educational Sciences	Bachelor	19	Female	5	5	5	5	5	5	5	5	5	5	5	5	5	5	5	5	5	5	5	5	5	5	5	5	5	5	5	5	5	5	5	5
Stage 2	UB	Educational Sciences	Bachelor	19	Female	1	4	4	5	4	3	4	4	4	3	4	2	1	1	4	4	3	4	4	3	4	3	3	3	5	4	4	4	4	4	4	3
Stage 2	UB	Educational Sciences	Bachelor	21	Female	5	5	5	5	5	5	5	5	5	5	5	5	5	5	5	5	5	5	5	5	5	5	5	5	5	5	5	5	5	5	5	5
Stage 2	UB	Educational Sciences	Bachelor	20	Female	5	4	4	5	5	3	4	4	3	2	4	1	1	1	4	4	5	5	4	4	3	3	4	1	5	4	2	4	4	5	5	4
Stage 2	UB	Educational Sciences	Bachelor	22	Female	3	4	4	4	4	3	3	5	5	5	5	1	1	1	5	5	5	5	5	4	3	3	3	3	5	5	5	5	5	5	5	5
Stage 2	UB	Educational Sciences	Bachelor	20	Female	5	5	5	5	5	5	5	5	4	3	5	1	1	1	5	5	5	5	5	5	4	4	4	5	5	5	5	5	5	5	5	5
Stage 2	UB	Educational Sciences	Bachelor	20	Female	4	5	5	5	4	4	5	4	5	3	4	2	2	2	4	4	4	4	4	3	3	3	4	4	5	4	4	4	4	4	4	3
Stage 2	UB	Educational Sciences	Bachelor	20	Female	5	5	5	5	3	4	5	4	4	4	4	2	1	1	5	5	4	4	5	1	1	1	2	2	5	4	4	4	5	5	4	5
Stage 2	UB	Educational Sciences	Bachelor	19	Female	4	3	4	5	4	3	2	2	3	4	3	3	4	5	4	3	2	3	2	2	3	4	3	3	2	1	4	3	2	3	4	5
Stage 2	UB	Educational Sciences	Bachelor	20	Female	5	5	5	5	5	5	1	5	5	5	4	1	1	1	4	4	4	4	4	4	2	2	2	2	4	4	4	4	4	5	4	4
Stage 2	UB	Educational Sciences	Bachelor	19	Female	4	4	4	4	4	4	3	3	3	4	3	2	4	4	3	3	3	3	3	3	3	3	3	3	4	5	4	3	3	3	4	4
Stage 2	UB	Educational Sciences	Bachelor	19	Female	4	4	5	5	4	4	5	4	3	4	5	4	4	5	4	4	3	3	3	4	4	3	5	5	5	4	3	4	4	4	4	5
Stage 2	UB	Educational Sciences	Bachelor	19	Female	5	5	5	5	5	4	5	5	5	4	5	5	4	5	3	4	3	4	5	4	4	4	5	4	5	4	3	3	4	3	4	5
Stage 2	UB	Educational Sciences	Bachelor	21	Female	4	4	3	4	5	5	3	4	5	5	4	4	4	4	3	4	4	5	4	3	4	4	3	4	3	5	4	4	4	4	5	4
Stage 2	UB	Educational Sciences	Bachelor	19	Female	3	3	3	3	3	3	3	3	3	3	3	3	3	3	3	3	3	3	3	3	3	3	3	3	3	3	3	3	3	3	3	3
Stage 2	UB	Educational Sciences	Bachelor	19	Female	4	4	4	5	5	4	4	4	4	3	3	2	2	4	4	5	5	5	5	3	4	4	4	3	4	3	2	3	3	5	5	3
Stage 2	UB	Educational Sciences	Bachelor	19	Female	2	3	3	3	3	3	3	3	3	3	3	4	3	3	3	3	3	3	3	3	3	3	3	3	3	3	3	3	3	3	3	3
Stage 2	UB	Educational Sciences	Bachelor	20	Female	5	4	4	4	5	5	5	4	4	4	5	4	5	4	4	5	4	5	4	4	5	4	5	3	5	4	4	4	4	5	5	5
Stage 2	UB	Educational Sciences	Bachelor	19	Female	5	5	5	5	5	5	5	5	5	5	4	1	1	1	5	5	5	5	5	3	5	3	4	3	3	5	5	5	5	5	5	5
Stage 2	UB	Educational Sciences	Bachelor	19	Female	4	4	4	4	4	4	4	4	4	4	4	3	3	3	3	3	4	4	4	3	3	3	3	3	4	4	4	4	4	5	4	5
Stage 2	UB	Educational Sciences	Bachelor	20	Female	4	4	4	4	4	4	4	4	4	4	3	2	2	2	4	5	5	4	5	2	2	2	2	2	4	4	4	4	4	5	4	4
Stage 2	UB	Educational Sciences	Bachelor	19	Female	5	5	5	5	5	5	5	5	5	5	5	5	5	5	5	5	5	5	5	5	5	5	5	5	5	5	5	5	5	5	5	5
Stage 2	UB	Educational Sciences	Bachelor	19	Female	5	5	5	5	5	5	5	5	5	5	5	5	5	5	4	4	3	1	2	5	5	5	5	5	5	5	5	5	5	5	5	5
Stage 2	UB	Educational Sciences	Bachelor	19	Female	2	3	3	3	3	2	3	3	2	2	4	4	4	3	3	3	2	4	3	3	4	2	3	2	3	4	3	4	5	5	4	3
Stage 2	UB	Educational Sciences	Bachelor	21	Female	5	5	5	5	5	5	5	5	5	5	5	5	5	5	5	5	5	5	5	5	5	5	5	5	5	5	5	5	5	5	5	5
Stage 2	UB	Educational Sciences	Bachelor	20	Female	5	4	4	5	4	4	3	4	5	4	4	2	4	3	2	3	4	5	1	2	3	4	3	5	3	3	3	2	3	2	3	4
Stage 2	UB	Educational Sciences	Bachelor	22	Female	4	4	4	4	4	4	5	5	5	5	5	1	1	1	4	4	5	5	5	4	3	3	3	3	5	5	5	5	5	5	5	5

## Sheet: Stage 3 and 4
Stage	University	Field of study	Degree level	Age	Gender	R1	R2	R3	R4	R5	R6	R8	R9	R10	R11	PEU6	AT1	AT2	AT3	OR1	OR2	OR3	OR4	OR5	CR1	CR2	CR3	CR4	CR5	PEU5	PEU3	PEU4	PEU1	PEU2	BU1	BU2	BU3	Total_scale
Stage 3	UB	Psychology	Bachelor	20	2	2	3	3	4	4	5	2	2	3	3	4	2	3	2	4	4	4	5	4	3	4	2	3	3	3	4	3	4	3	3	4	4	106
Stage 3	UB	Psychology	Bachelor	24	2	2	4	4	3	4	4	4	3	4	2	3	3	3	3	4	4	4	4	4	3	3	3	3	3	3	4	4	4	4	3	3	3	109
Stage 3	UB	Psychology	Bachelor	19	1	2	3	3	4	3	1	5	5	4	3	5	1	1	1	3	4	4	4	4	1	1	2	2	1	5	4	4	5	4	4	4	3	100
Stage 3	UB	Psychology	Bachelor	48	2	1	4	4	5	4	5	3	3	3	3	2	1	1	1	3	4	4	4	4	1	2	2	2	1	3	2	2	3	3	3	4	3	90
Stage 3	UB	Psychology	Bachelor	20	2	1	2	2	4	2	2	4	5	4	4	2	1	1	1	4	3	3	3	4	3	3	1	2	3	4	1	3	3	4	3	4	3	89
Stage 3	UB	Psychology	Bachelor	21	2	1	1	1	4	1	1	5	4	4	3	2	1	1	1	3	4	1	3	4	3	2	3	3	4	5	3	3	4	4	3	4	3	89
Stage 3	UB	Psychology	Bachelor	21	2	1	4	4	4	4	3	2	3	1	1	4	1	1	1	4	4	3	4	4	3	2	2	3	2	4	3	3	3	3	4	4	4	93
Stage 3	UB	Psychology	Bachelor	20	2	1	3	3	5	4	2	3	4	3	4	3	2	1	1	4	5	4	4	4	3	3	3	4	4	4	4	3	3	3	4	5	3	106
Stage 3	UB	Psychology	Bachelor	19	2	3	3	4	4	3	2	3	3	4	4	3	2	3	4	4	4	3	4	4	3	3	3	3	3	4	4	3	4	4	3	4	3	108
Stage 3	UB	Psychology	Bachelor	21	2	4	4	5	5	5	3	4	4	3	4	5	1	1	1	4	4	3	4	5	5	5	5	5	4	4	3	1	3	2	5	5	5	121
Stage 3	UB	Psychology	Bachelor	20	2	1	1	1	3	3	5	3	3	2	3	4	1	1	1	3	5	4	4	4	3	4	3	3	1	5	5	5	5	5	5	5	3	104
Stage 3	UB	Psychology	Bachelor	19	2	2	4	4	5	1	1	5	5	5	5	3	2	2	2	4	4	4	4	4	3	4	4	5	5	5	4	4	4	4	4	4	3	119
Stage 3	UB	Psychology	Bachelor	22	2	3	4	3	4	4	2	2	4	3	3	4	1	1	1	5	5	3	4	5	3	4	2	4	3	5	5	4	4	4	4	5	3	111
Stage 3	UB	Psychology	Bachelor	20	2	2	3	3	4	4	5	2	2	3	3	4	2	3	2	4	4	4	5	4	3	4	2	3	3	3	4	3	4	3	3	4	4	106
Stage 3	UB	Psychology	Bachelor	19	1	2	3	3	4	3	1	5	5	4	3	5	1	1	1	3	4	4	4	4	1	1	2	2	1	5	4	4	5	4	4	4	3	100
Stage 3	UB	Psychology	Bachelor	48	2	1	4	4	5	4	5	3	3	3	3	2	1	1	1	3	4	4	4	4	1	2	2	2	1	3	3	4	3	3	3	4	3	93
Stage 3	UB	Psychology	Bachelor	20	2	3	3	4	3	3	4	5	4	5	4	4	5	3	5	3	4	5	4	5	3	5	4	5	4	4	4	4	4	5	4	5	3	130
Stage 3	UB	Psychology	Bachelor	23	2	4	3	3	4	5	4	2	3	5	4	4	3	4	3	4	2	3	4	5	3	4	3	4	3	4	4	3	4	4	5	3	4	117
Stage 3	UB	Psychology	Bachelor	19	2	1	3	1	5	1	1	3	5	3	2	3	3	3	3	3	3	3	3	3	3	3	3	3	3	3	3	3	3	3	3	3	3	91
Stage 3	UB	Psychology	Bachelor	19	2	2	1	1	4	1	1	5	4	5	3	1	2	2	2	4	4	4	4	4	3	4	3	3	4	3	2	4	4	4	4	2	4	98
Stage 3	UB	Psychology	Bachelor	19	2	2	3	2	3	2	5	1	5	5	5	2	1	1	1	5	5	5	4	4	2	2	2	3	3	5	4	4	2	4	4	4	4	104
Stage 3	UB	Psychology	Bachelor	19	2	1	2	1	3	3	3	2	2	2	2	1	1	1	1	1	5	4	3	3	3	4	4	3	3	4	3	4	3	4	5	1	2	84
Stage 3	UB	Psychology	Bachelor	20	1	3	3	2	4	4	5	1	5	4	2	3	3	3	3	3	3	3	3	3	3	3	3	3	3	3	3	3	3	3	3	3	3	99
Stage 3	UB	Psychology	Bachelor	35	2	5	5	5	5	3	2	5	5	5	5	4	1	1	1	4	5	4	4	4	2	1	1	1	1	4	4	5	4	4	4	4	4	112
Stage 3	UB	Psychology	Bachelor	24	2	3	3	4	5	3	5	3	3	3	5	4	2	2	1	4	4	4	3	3	3	3	4	2	2	4	4	4	3	4	5	5	4	111
Stage 3	UB	Psychology	Bachelor	21	2	2	3	2	2	3	1	3	4	2	3	4	1	1	1	3	3	4	3	3	1	4	4	3	1	5	3	4	4	4	5	3	3	92
Stage 3	UB	Psychology	Bachelor	20	2	5	5	5	5	5	1	5	4	5	1	5	1	1	1	5	5	5	5	5	1	1	1	1	1	5	5	5	5	5	4	4	4	116
Stage 3	UB	Psychology	Bachelor	49	2	3	3	3	4	4	4	3	3	3	3	3	1	1	1	1	1	2	2	2	4	4	4	4	4	4	4	4	4	4	4	4	4	99
Stage 3	UB	Psychology	Bachelor	20	2	3	3	4	3	3	4	5	4	5	4	4	5	4	5	3	4	5	4	5	3	5	4	5	4	4	4	4	4	5	4	5	3	131
Stage 3	UB	Psychology	Bachelor	23	2	4	4	3	4	5	4	2	3	5	4	4	3	4	3	4	2	3	4	5	3	4	3	4	3	4	4	3	4	4	5	3	4	118
Stage 3	UB	Psychology	Bachelor	19	2	1	3	1	5	1	1	3	5	3	2	3	3	3	3	3	3	3	3	3	3	3	3	3	3	3	3	3	3	3	3	3	3	91
Stage 3	UB	Psychology	Bachelor	19	2	2	1	1	4	1	1	5	4	5	3	1	2	2	2	4	4	4	4	4	3	4	3	3	4	3	2	4	4	4	4	2	4	98
Stage 3	UB	Psychology	Bachelor	19	2	2	3	3	4	4	4	3	4	3	4	4	4	4	3	3	4	2	4	4	4	3	3	3	3	4	4	4	4	3	4	4	2	111
Stage 3	UB	Psychology	Bachelor	24	2	2	4	4	5	4	5	5	5	4	4	2	2	2	2	4	4	5	4	4	4	4	4	3	4	4	4	4	3	4	4	4	3	120
Stage 3	UB	Psychology	Bachelor	21	2	4	4	4	4	4	4	4	4	4	4	4	4	4	4	4	4	4	4	4	4	4	4	4	4	4	4	4	4	4	4	4	4	128
Stage 3	UB	Psychology	Bachelor	21	2	3	3	3	3	3	3	3	4	3	3	3	3	3	3	3	3	3	3	4	3	3	3	3	3	3	3	3	3	3	3	4	3	99
Stage 3	UB	Psychology	Bachelor	20	2	2	4	4	5	5	5	5	5	5	3	3	1	1	1	3	3	3	3	3	1	3	3	3	2	4	3	3	2	2	4	4	4	102
Stage 3	UB	Psychology	Bachelor	44	2	3	3	3	4	3	3	3	3	3	4	3	3	3	5	3	5	3	3	3	3	3	3	3	3	3	5	3	5	3	5	3	3	108
Stage 3	UB	Psychology	Bachelor	48	2	1	3	3	3	3	4	3	1	2	3	4	1	1	1	4	4	4	4	4	2	1	1	1	1	4	4	4	4	4	4	4	4	91
Stage 3	UB	Psychology	Bachelor	20	2	5	4	3	3	4	5	4	5	4	3	2	3	3	3	2	3	2	3	4	5	4	3	3	3	2	2	2	3	4	2	3	2	103
Stage 3	UB	Psychology	Bachelor	32	2	4	3	3	4	4	4	4	4	3	4	4	1	1	1	4	4	4	4	4	2	3	4	4	2	3	4	4	4	4	4	3	3	108
Stage 3	UB	Psychology	Bachelor	22	2	1	2	3	5	3	1	3	2	2	3	4	1	1	1	4	3	3	4	4	1	1	1	1	1	5	3	3	4	4	4	4	2	84
Stage 3	UB	Psychology	Bachelor	19	2	2	3	3	5	5	5	3	4	3	4	4	4	4	3	3	4	2	4	4	4	3	3	3	3	4	4	4	4	3	4	4	2	114
Stage 3	UB	Psychology	Bachelor	24	2	2	4	4	5	4	5	5	5	4	4	2	2	2	2	4	4	5	4	4	4	4	4	3	4	4	4	4	3	4	4	4	3	120
Stage 3	UB	Psychology	Bachelor	21	2	4	4	4	4	4	4	4	4	4	4	4	4	4	4	4	4	4	4	4	4	4	4	4	4	4	4	4	4	4	4	4	4	128
Stage 3	UB	Psychology	Bachelor	21	2	3	3	3	3	3	3	3	4	3	3	3	3	3	3	3	3	3	3	3	3	3	3	3	3	3	3	3	3	3	3	3	3	97
Stage 3	UB	Psychology	Bachelor	20	2	2	4	4	5	5	5	5	5	5	3	3	1	1	1	3	3	3	3	3	1	3	3	3	2	4	3	3	2	2	4	4	4	102
Stage 3	UB	Psychology	Bachelor	21	2	4	4	4	5	4	3	4	5	4	4	3	1	1	1	4	4	5	4	3	4	3	4	3	3	4	3	3	4	3	5	4	4	114
Stage 3	UB	Psychology	Bachelor	21	2	4	3	3	4	3	2	3	4	4	4	3	2	3	2	2	3	3	4	4	3	3	4	3	3	3	4	3	3	3	4	4	4	104
Stage 3	UB	Psychology	Bachelor	20	2	1	2	2	4	2	2	4	5	4	4	2	1	1	1	4	3	3	3	4	3	3	1	2	3	4	1	3	3	4	3	4	3	89
Stage 3	UB	Psychology	Bachelor	28	2	4	4	4	4	4	4	4	4	4	4	5	3	2	4	3	2	4	5	3	4	3	5	3	4	5	4	5	3	4	4	4	4	123
Stage 3	UB	Psychology	Bachelor	19	2	1	3	3	4	4	5	3	4	4	4	4	3	2	2	3	3	4	4	4	3	2	3	4	3	4	4	4	4	4	5	5	3	112
Stage 3	UB	Psychology	Bachelor	44	2	3	3	3	4	3	3	3	3	3	4	3	3	3	5	3	5	3	3	3	3	3	3	3	3	3	5	3	5	3	5	3	3	108
Stage 3	UB	Psychology	Bachelor	20	2	5	3	4	3	3	4	4	4	5	4	2	3	3	3	2	3	2	3	4	5	4	3	3	3	2	2	2	3	4	2	3	2	102
Stage 3	UB	Psychology	Bachelor	32	2	4	3	3	4	4	4	4	4	3	4	4	1	1	1	4	4	4	4	4	2	3	4	4	2	3	4	4	4	4	4	3	3	108
Stage 3	UB	Psychology	Bachelor	20	2	2	1	1	3	4	2	2	4	2	2	4	1	1	1	4	4	4	4	4	4	4	4	4	4	4	4	4	4	4	4	4	4	102
Stage 3	UB	Psychology	Bachelor	19	2	2	2	2	4	2	1	4	4	5	4	4	1	1	1	5	5	5	5	5	4	5	1	5	3	4	5	4	4	4	5	5	5	116
Stage 3	UB	Psychology	Bachelor	20	2	5	5	4	3	3	5	4	3	5	5	3	3	3	3	3	3	3	3	3	3	3	3	3	3	3	3	3	3	3	3	3	3	108
Stage 3	UB	Psychology	Bachelor	20	2	3	4	4	5	4	4	2	4	5	5	5	1	1	1	4	4	4	3	3	3	1	3	3	1	4	4	4	5	4	1	5	5	109
Stage 3	UB	Psychology	Bachelor	49	2	3	3	3	4	4	4	3	3	3	3	4	1	1	1	1	1	2	2	2	4	4	4	4	4	4	4	4	4	4	4	4	4	100
Stage 3	UB	Psychology	Bachelor	20	2	2	3	4	2	2	1	4	5	5	3	4	1	1	4	4	4	2	2	2	1	4	3	4	1	3	4	4	4	4	3	3	1	94
Stage 3	UB	Psychology	Bachelor	19	1	4	2	2	4	3	1	2	3	4	5	2	4	5	4	3	3	3	3	3	5	5	4	4	3	4	3	3	3	2	2	3	2	103
Stage 3	UB	Psychology	Bachelor	33	2	5	5	5	5	5	5	5	5	5	5	3	2	2	2	5	5	5	5	5	5	5	5	5	5	4	5	4	4	5	5	5	5	146
Stage 3	UB	Psychology	Bachelor	20	2	2	4	3	3	2	1	3	4	2	2	2	2	2	3	3	3	3	4	2	2	3	4	2	2	4	3	4	4	4	4	5	1	92
Stage 3	UB	Psychology	Bachelor	19	2	3	2	2	3	3	4	2	4	3	3	3	2	2	2	4	4	4	3	4	3	3	2	3	3	4	4	4	4	3	4	4	3	101
Stage 3	UB	Psychology	Bachelor	33	2	4	4	4	3	3	4	2	3	2	4	4	1	1	1	3	3	5	4	3	3	3	4	4	2	4	4	3	4	4	4	4	4	105
Stage 3	UB	Psychology	Bachelor	31	2	2	3	2	4	3	5	2	4	2	2	5	1	1	1	5	5	5	5	5	4	5	2	2	5	5	3	4	4	3	5	5	3	112
Stage 3	UB	Psychology	Bachelor	35	2	4	2	2	5	5	5	5	5	5	4	5	2	2	2	5	5	5	5	5	5	5	5	5	5	4	4	4	5	4	4	5	5	138
Stage 3	UB	Psychology	Bachelor	37	2	3	4	3	4	4	4	4	4	4	4	3	2	2	2	4	4	4	4	4	3	3	3	3	3	4	4	5	4	4	3	4	4	114
Stage 3	UB	Psychology	Bachelor	20	1	4	4	3	4	4	4	4	4	4	4	4	1	1	1	4	4	4	4	4	1	1	1	1	1	4	4	4	4	4	3	4	4	102
Stage 3	UB	Psychology	Bachelor	21	2	3	3	3	3	3	3	3	3	3	3	3	3	3	3	3	3	3	3	3	3	3	3	3	3	3	3	3	3	3	3	3	3	96
Stage 3	UB	Psychology	Bachelor	21	2	4	4	4	5	4	3	4	5	4	4	3	1	1	1	4	4	5	4	3	4	3	4	3	3	4	3	3	4	3	5	4	4	114
Stage 3	UB	Psychology	Bachelor	21	2	4	3	3	4	3	2	3	4	4	4	3	2	3	2	2	3	3	4	4	3	3	4	3	3	3	4	3	3	3	4	4	4	104
Stage 3	UB	Psychology	Bachelor	28	2	4	4	4	4	4	4	4	4	4	4	5	3	2	4	3	2	4	5	3	4	3	5	3	4	5	4	5	3	4	4	4	4	123
Stage 3	UB	Psychology	Bachelor	19	2	1	3	3	4	4	5	3	4	4	4	4	3	2	2	3	3	4	4	4	3	2	3	4	3	4	4	4	4	4	5	5	3	112
Stage 3	UB	Psychology	Bachelor	20	2	3	4	4	5	4	4	2	4	5	5	5	1	1	1	4	4	4	3	3	3	1	3	3	1	4	4	4	5	4	1	5	5	109
Stage 3	UB	Psychology	Bachelor	20	2	2	3	4	2	2	1	4	5	5	3	4	1	1	4	4	4	2	2	2	1	4	3	4	1	3	4	4	4	4	3	3	1	94
Stage 3	UB	Psychology	Bachelor	19	1	4	2	2	4	3	1	2	3	4	5	2	4	5	4	3	3	3	3	3	5	5	4	4	3	4	3	3	3	2	2	4	2	104
Stage 3	UB	Psychology	Bachelor	33	2	5	5	5	5	5	5	5	5	5	5	3	2	2	2	5	5	5	5	5	5	5	5	5	5	4	5	4	4	5	5	5	5	146
Stage 3	UB	Psychology	Bachelor	20	2	2	4	3	3	2	1	3	4	2	2	2	2	2	3	3	3	3	4	2	2	3	4	2	2	4	3	4	4	4	4	5	1	92
Stage 3	UB	Psychology	Bachelor	19	2	2	2	2	2	4	5	5	2	5	3	5	1	1	1	5	5	5	5	5	2	5	1	1	1	5	5	5	5	5	5	5	5	115
Stage 3	UB	Psychology	Bachelor	19	2	3	2	2	3	3	4	2	4	3	3	3	2	2	2	4	4	4	3	4	3	3	2	3	3	4	4	4	4	3	4	4	3	101
Stage 3	UB	Psychology	Bachelor	33	2	4	4	4	3	3	4	2	3	2	4	4	1	1	1	4	4	5	4	3	3	3	4	4	2	4	4	3	4	4	4	4	4	107
Stage 3	UB	Psychology	Bachelor	31	1	2	3	2	4	3	5	2	4	2	2	5	1	1	1	5	5	5	5	5	3	5	2	2	5	5	3	4	4	3	5	5	3	111
Stage 3	UB	Psychology	Bachelor	35	2	4	2	2	5	5	5	5	5	5	4	5	2	2	2	5	5	5	5	5	4	5	5	4	5	4	4	4	5	4	4	5	5	136
Stage 3	UB	Psychology	Bachelor	20	1	4	4	3	4	4	4	4	4	4	4	4	1	1	1	4	4	4	4	4	1	1	1	1	1	4	4	4	4	4	3	4	4	102
Stage 3	UB	Psychology	Bachelor	39	2	5	5	5	5	5	5	5	5	5	5	3	2	1	1	4	4	4	5	4	3	3	3	4	4	3	3	3	2	2	5	5	5	123
Stage 3	UB	Psychology	Bachelor	19	2	2	1	1	3	2	2	2	4	2	2	4	1	1	1	4	4	4	4	4	4	4	4	4	4	4	4	4	4	4	4	4	4	100
Stage 3	UB	Psychology	Bachelor	19	2	2	2	2	4	2	1	4	4	5	4	4	1	1	1	5	5	5	5	5	2	5	1	5	3	4	5	4	4	4	5	5	5	114
Stage 3	UB	Psychology	Bachelor	20	2	5	5	4	3	3	5	4	3	5	5	4	3	3	3	4	4	4	4	4	3	3	3	3	3	4	3	3	4	4	3	3	3	117
Stage 3	UB	Psychology	Bachelor	19	2	2	3	2	3	2	5	1	5	5	5	2	1	1	1	5	5	5	4	4	2	2	2	3	3	5	4	4	2	4	4	4	4	104
Stage 3	UB	Psychology	Bachelor	19	2	1	2	1	3	3	3	2	2	2	2	4	1	1	1	1	5	4	3	3	3	4	4	3	3	4	3	4	3	4	5	1	2	87
Stage 3	UB	Psychology	Bachelor	21	2	2	3	2	2	3	1	3	4	2	3	4	1	1	1	3	3	4	3	3	1	3	3	2	1	5	3	4	4	4	5	3	3	89
Stage 3	UB	Psychology	Bachelor	20	2	5	5	5	5	5	1	5	4	5	1	5	1	1	1	5	5	5	5	5	1	1	1	1	1	5	5	5	5	5	4	4	4	116
Stage 3	UB	Psychology	Bachelor	48	2	1	3	3	3	3	4	3	1	2	3	4	1	1	1	4	4	4	4	4	2	1	1	1	1	4	4	4	4	4	4	4	4	91
Stage 3	UB	Psychology	Bachelor	22	2	1	2	3	5	3	1	3	2	2	3	4	1	1	1	4	3	3	4	4	1	1	1	1	1	5	3	3	4	4	4	4	2	84
Stage 3	UB	Psychology	Bachelor	19	2	2	3	2	3	3	1	5	3	4	3	1	1	1	1	4	4	5	4	3	1	1	4	4	2	4	4	3	4	3	5	4	3	95
Stage 3	UB	Psychology	Bachelor	19	2	3	3	3	3	3	3	4	5	4	3	4	1	1	1	4	4	4	4	3	4	3	3	3	4	4	3	5	4	4	3	4	3	107
Stage 3	UB	Psychology	Bachelor	29	1	4	4	4	5	4	3	5	5	4	4	2	3	3	2	5	4	3	3	4	3	2	2	2	3	3	3	4	3	4	5	5	5	115
Stage 3	UB	Psychology	Bachelor	39	2	5	5	5	5	5	5	5	5	5	5	5	1	1	1	5	5	5	5	5	1	1	1	1	1	5	5	5	5	5	5	5	5	128
Stage 3	UB	Psychology	Bachelor	19	2	2	3	2	3	3	1	5	4	3	3	1	1	1	1	4	4	5	4	3	3	3	5	4	3	4	4	2	4	3	5	4	5	102
Stage 3	UB	Psychology	Bachelor	19	2	3	3	3	3	3	3	4	5	4	3	4	1	1	1	4	4	4	4	3	4	3	3	3	4	4	3	5	4	4	3	4	3	107
Stage 3	UB	Psychology	Bachelor	29	1	4	4	4	5	4	3	5	5	4	4	2	3	3	2	5	4	2	2	3	3	2	2	2	3	3	3	4	3	4	5	5	5	112
Stage 3	UB	Psychology	Bachelor	20	2	3	4	4	4	4	4	5	4	3	3	3	4	3	3	4	3	3	3	3	4	4	3	4	4	4	3	3	4	5	3	3	3	114
Stage 3	UB	Psychology	Bachelor	20	2	3	4	4	4	4	4	5	4	3	3	3	4	3	3	4	3	3	3	3	4	4	3	4	4	4	3	3	4	5	3	3	3	114
Stage 3	UB	Psychology	Bachelor	30	1	3	3	4	5	3	5	5	5	5	5	4	1	1	1	5	5	5	5	5	2	2	2	2	2	5	5	5	5	5	5	5	5	125
Stage 3	UB	Psychology	Bachelor	30	1	3	3	4	5	3	5	5	5	5	5	4	1	1	1	5	5	5	5	5	2	2	2	2	2	5	5	5	5	4	5	5	5	124
Stage 3	UB	Psychology	Bachelor	23	2	4	4	4	4	4	4	5	5	3	4	5	1	1	1	1	5	5	5	5	1	1	1	1	1	5	5	5	5	5	5	5	5	115
Stage 3	UB	Psychology	Bachelor	23	2	4	4	4	4	4	4	5	5	3	4	5	1	1	1	1	5	5	5	5	1	1	1	1	1	5	5	5	5	5	5	5	5	115
Stage 3	UB	Psychology	Bachelor	36	1	2	3	3	4	4	2	4	4	4	4	4	1	1	1	4	4	5	5	5	4	1	1	1	1	5	5	5	4	4	5	5	5	110
Stage 3	UB	Psychology	Bachelor	36	1	2	3	3	4	4	2	4	4	4	4	4	1	1	1	4	4	5	5	5	4	1	1	1	1	5	5	5	4	4	5	5	5	110
Stage 3	UB	Psychology	Bachelor	36	1	1	2	1	3	4	5	5	4	5	5	3	2	3	3	4	4	4	4	5	2	2	2	2	2	4	4	5	3	3	4	4	5	109
Stage 3	UB	Psychology	Bachelor	24	1	4	4	4	4	5	4	2	1	4	1	4	4	4	4	4	4	4	4	4	5	5	5	5	5	2	2	5	3	2	3	3	3	117
Stage 3	UB	Psychology	Bachelor	36	1	1	2	1	3	4	5	5	4	5	5	3	2	3	3	4	4	4	4	5	2	2	2	2	2	4	4	4	3	3	4	4	5	108
Stage 3	UB	Psychology	Bachelor	19	1	5	4	4	5	5	5	5	5	4	5	2	1	1	1	3	4	4	4	4	4	4	3	3	3	4	3	3	2	2	4	4	4	114
Stage 3	UB	Psychology	Bachelor	19	1	1	1	1	1	1	2	1	1	1	1	1	2	2	2	2	1	1	3	1	1	1	1	1	3	1	3	1	1	5	2	3	4	53
Stage 3	UB	Psychology	Bachelor	24	1	4	4	4	4	5	4	2	1	4	1	4	4	4	4	4	4	4	4	4	5	5	5	5	5	2	2	5	3	2	3	3	3	117
Stage 3	UB	Psychology	Bachelor	19	1	4	4	3	4	3	3	3	4	4	4	2	2	2	2	4	4	4	4	3	4	4	2	4	4	5	4	4	4	3	4	4	4	113
Stage 3	UB	Psychology	Bachelor	35	1	5	5	5	5	5	3	3	3	3	3	5	3	3	5	5	5	5	5	5	5	4	3	3	3	3	3	5	4	4	3	3	3	127
Stage 3	UB	Psychology	Bachelor	35	1	5	5	5	5	5	3	3	3	3	3	5	3	3	5	5	5	5	5	5	3	4	3	3	3	3	3	5	4	4	3	3	3	125
Stage 3	UB	Psychology	Bachelor	19	1	5	5	5	5	5	5	5	5	5	5	4	2	2	2	5	5	5	5	5	4	2	4	4	3	4	4	4	4	4	4	4	4	134
Stage 3	UB	Psychology	Bachelor	19	1	5	5	5	5	5	5	5	5	5	5	4	2	2	2	4	4	4	4	4	4	3	3	3	3	4	5	4	4	4	4	4	4	129
Stage 3	UB	Psychology	Bachelor	20	1	5	5	5	5	5	5	5	5	5	5	4	3	3	3	3	3	3	3	3	3	3	3	3	3	4	4	4	4	4	4	4	4	125
Stage 3	UB	Psychology	Bachelor	20	1	4	4	4	4	4	4	4	4	4	4	4	3	4	4	4	4	4	4	4	4	4	4	4	4	4	4	4	4	4	4	4	4	127
Stage 3	UB	Psychology	Bachelor	27	2	3	4	4	4	4	4	4	4	3	4	2	2	2	2	4	4	4	4	4	4	4	4	4	4	2	3	2	2	4	4	4	4	111
Stage 3	UB	Psychology	Bachelor	21	1	1	1	1	5	2	4	4	5	4	4	2	4	4	4	4	4	5	5	4	5	4	4	5	1	4	4	2	2	3	5	5	4	115
Stage 3	UB	Psychology	Bachelor	27	2	3	2	3	3	2	4	3	3	3	3	2	3	2	2	4	4	5	4	4	4	4	4	4	3	2	3	2	2	4	4	4	4	103
Stage 3	UB	Psychology	Bachelor	21	1	2	4	5	5	4	3	3	4	4	4	2	5	4	4	4	4	2	2	5	2	4	4	4	2	4	4	2	2	2	4	4	5	113
Stage 3	UB	Psychology	Bachelor	21	1	2	2	4	4	2	4	2	3	3	3	3	2	2	2	4	4	4	4	4	3	3	3	3	3	3	2	3	2	2	4	4	4	97
Stage 3	UB	Psychology	Bachelor	19	1	2	2	2	1	2	1	1	1	2	1	3	2	2	2	4	4	4	4	4	3	4	4	3	3	4	3	3	4	4	4	4	4	91
Stage 3	UB	Psychology	Bachelor	19	1	2	2	2	1	1	1	2	2	2	2	1	3	3	3	4	4	4	4	4	3	3	3	3	3	4	4	4	3	3	5	5	5	95
Stage 3	UB	Psychology	Bachelor	20	1	3	2	1	1	1	1	1	1	1	1	3	2	2	2	2	2	2	2	2	2	2	2	2	2	1	1	1	3	3	3	3	3	60
Stage 3	UB	Psychology	Bachelor	27	1	4	5	5	5	4	4	5	5	5	5	4	2	2	1	5	5	5	5	5	4	4	4	4	4	4	4	5	3	4	5	4	4	134
Stage 3	UB	Psychology	Bachelor	20	1	5	4	4	5	4	4	5	5	5	5	3	1	1	1	4	4	5	4	5	4	4	3	3	5	4	4	3	5	5	5	5	5	129
Stage 3	UB	Psychology	Bachelor	21	1	1	3	4	5	5	5	5	5	3	1	5	1	1	1	5	5	5	5	5	2	4	2	5	5	5	5	5	5	5	5	5	5	128
Stage 3	UB	Psychology	Bachelor	20	1	5	5	5	5	5	5	4	5	5	5	4	1	5	1	2	5	5	4	5	5	2	3	2	2	5	5	5	5	5	5	5	5	135
Stage 3	UB	Psychology	Bachelor	20	1	5	5	5	5	5	5	4	5	5	5	4	1	5	1	2	5	5	4	5	4	2	3	2	3	5	5	5	5	5	5	5	5	135
Stage 3	UB	Psychology	Bachelor	22	1	5	5	5	5	5	5	5	5	5	5	3	1	1	1	4	5	5	5	4	3	2	2	2	1	5	5	5	4	4	5	5	5	127
Stage 3	UB	Psychology	Bachelor	21	2	3	4	5	5	5	3	4	5	3	5	5	1	1	1	5	4	4	4	5	4	2	4	3	1	5	5	3	4	4	5	5	5	122
Stage 3	UB	Psychology	Bachelor	21	1	4	4	5	5	5	5	5	5	5	2	4	1	1	1	4	5	5	4	5	4	2	2	2	1	4	4	5	5	5	4	4	5	122
Stage 3	UB	Psychology	Bachelor	20	1	5	3	3	5	5	5	5	5	5	4	2	1	1	1	4	4	4	4	4	4	4	3	3	4	3	4	3	4	4	5	5	5	121
Stage 3	UB	Psychology	Bachelor	21	1	4	4	5	5	4	5	5	5	5	3	5	1	2	2	4	4	5	5	5	4	4	4	4	4	4	4	5	2	2	3	3	2	123
Stage 3	UB	Psychology	Bachelor	20	1	3	4	4	5	5	5	3	4	2	3	4	1	1	1	4	5	5	4	4	4	4	2	1	2	5	4	4	4	4	4	4	4	113
Stage 3	UB	Psychology	Bachelor	21	1	4	4	4	4	4	4	4	4	4	4	4	2	2	2	4	4	3	4	4	3	3	4	4	4	4	3	4	4	4	4	4	4	118
Stage 3	UB	Psychology	Bachelor	20	1	4	4	4	4	4	3	4	4	4	3	4	2	2	2	4	3	4	4	4	4	4	3	2	4	4	4	3	4	3	5	4	4	115
Stage 3	UB	Psychology	Bachelor	20	1	4	4	4	4	4	3	4	4	5	4	4	2	2	2	4	4	5	5	5	4	2	4	3	3	4	2	3	2	2	4	4	4	114
Stage 3	UB	Psychology	Bachelor	21	1	4	4	3	4	4	4	3	4	4	4	4	2	2	2	4	4	3	4	4	3	3	3	3	3	4	4	4	4	3	4	4	4	113
Stage 3	UB	Psychology	Bachelor	20	1	2	3	3	5	5	5	4	4	1	1	5	1	1	1	4	4	4	4	4	4	4	2	1	2	4	4	4	4	5	4	4	4	107
Stage 3	UB	Psychology	Bachelor	20	2	2	2	2	4	4	5	2	1	3	4	5	2	2	2	4	5	5	4	4	2	4	4	3	2	4	4	4	4	3	4	4	4	108
Stage 3	UB	Psychology	Bachelor	20	1	4	5	5	5	5	4	5	5	5	4	3	3	3	3	4	4	4	3	3	3	2	2	3	3	3	3	3	2	3	3	3	3	113
Stage 3	UB	Psychology	Bachelor	24	1	3	3	3	4	4	5	4	5	3	5	4	4	4	4	4	4	3	3	3	3	3	4	5	3	4	4	4	4	4	2	3	3	118
Stage 3	UB	Psychology	Bachelor	21	1	3	2	2	4	4	4	4	4	4	4	3	2	2	2	3	4	4	4	4	4	3	3	3	2	2	3	4	3	2	4	4	4	104
Stage 3	UB	Psychology	Bachelor	24	1	2	3	3	4	3	4	4	5	3	4	4	4	4	4	4	4	3	3	3	3	2	4	5	3	4	3	4	4	4	2	3	2	111
Stage 3	UB	Psychology	Bachelor	20	1	2	1	2	4	3	2	3	4	2	2	4	2	2	2	4	4	4	2	2	4	3	3	4	2	4	4	3	3	4	4	4	4	97
Stage 3	UB	Psychology	Bachelor	21	1	1	1	1	5	5	5	5	5	5	5	2	2	2	2	1	2	3	3	3	2	2	2	2	2	3	2	3	3	2	3	2	3	89
Stage 3	UB	Psychology	Bachelor	20	1	4	4	4	4	4	5	5	5	4	5	5	1	1	1	5	5	5	5	5	4	4	5	5	4	5	5	5	4	4	5	5	5	137
Stage 3	UB	Psychology	Bachelor	20	2	5	5	5	5	5	5	5	5	5	5	4	1	1	1	5	5	5	5	5	3	3	3	3	3	5	5	4	5	5	5	5	5	136
Stage 3	UB	Psychology	Bachelor	20	1	4	4	4	5	5	5	5	5	5	5	4	1	1	1	5	5	5	5	5	4	4	5	5	3	5	4	4	4	3	5	5	5	135
Stage 3	UB	Psychology	Bachelor	20	1	5	4	5	4	5	4	4	5	4	5	5	1	1	1	5	5	5	5	5	5	4	3	3	4	5	3	5	5	5	5	5	5	135
Stage 3	UB	Psychology	Bachelor	20	1	5	4	4	5	5	4	4	5	4	5	5	1	1	1	5	5	5	5	5	4	5	3	3	2	5	3	5	5	5	5	5	5	133
Stage 3	UB	Psychology	Bachelor	22	2	5	5	5	5	5	5	5	5	5	5	2	1	1	1	5	5	5	5	5	5	5	2	4	1	5	4	4	4	3	5	5	5	132
Stage 3	UB	Psychology	Bachelor	20	2	4	5	5	5	5	4	5	5	5	2	4	1	1	1	5	4	5	5	5	4	4	2	2	3	5	5	5	5	4	5	5	5	130
Stage 3	UB	Psychology	Bachelor	20	1	5	5	5	5	5	5	5	5	5	5	4	2	1	2	4	5	5	4	5	4	5	3	4	2	4	3	3	3	4	5	5	5	132
Stage 3	UB	Psychology	Bachelor	20	1	4	4	3	4	5	5	5	5	5	5	5	1	1	1	5	5	5	5	5	2	2	2	2	2	5	5	5	5	5	5	5	5	128
Stage 3	UB	Psychology	Bachelor	21	1	4	4	5	5	4	5	5	5	4	4	3	1	1	1	4	4	5	5	5	4	4	4	5	3	4	4	3	4	3	5	5	5	127
Stage 3	UB	Psychology	Bachelor	20	1	3	4	3	5	5	5	5	5	5	1	5	1	1	1	5	5	5	5	5	3	3	3	4	1	5	4	4	5	4	5	5	5	125
Stage 3	UB	Psychology	Bachelor	21	1	5	5	5	5	5	5	5	5	5	5	3	1	1	1	5	4	5	4	5	3	2	2	4	3	5	3	3	3	3	5	4	5	124
Stage 3	UB	Psychology	Bachelor	20	1	5	5	5	5	5	4	5	5	5	5	2	2	2	2	4	4	4	4	4	4	4	4	4	4	4	4	4	4	4	4	4	4	129
Stage 3	UB	Psychology	Bachelor	21	1	5	5	5	3	5	5	5	5	5	5	5	1	1	1	5	3	5	3	1	1	1	5	5	1	5	5	5	4	2	5	5	5	122
Stage 3	UB	Psychology	Bachelor	20	1	4	4	4	5	5	3	5	5	4	4	3	1	1	1	4	5	5	5	4	3	4	4	4	3	4	3	4	4	3	5	5	4	122
Stage 3	UB	Psychology	Bachelor	22	1	5	5	5	5	5	5	5	5	5	5	2	2	2	2	5	5	5	5	5	3	3	2	4	2	4	3	3	3	3	5	5	5	128
Stage 3	UB	Psychology	Bachelor	27	2	3	4	3	4	4	4	5	5	5	5	5	1	1	1	4	4	5	4	5	4	4	1	2	1	5	5	4	4	5	5	5	5	122
Stage 3	UB	Psychology	Bachelor	45	2	5	4	4	5	5	5	5	5	5	5	2	4	4	3	4	5	5	3	4	5	5	5	5	5	2	4	4	2	4	5	5	5	138
Stage 3	UB	Psychology	Bachelor	21	1	4	4	4	4	4	4	4	4	5	4	4	2	2	2	4	5	5	4	5	4	4	4	3	4	4	5	4	4	4	4	4	4	126
Stage 3	UB	Psychology	Bachelor	21	1	1	1	1	5	1	1	5	5	4	5	2	1	1	1	5	5	5	5	5	5	5	5	5	1	5	5	5	5	5	5	5	5	120
Stage 3	UB	Psychology	Bachelor	20	2	3	4	4	4	4	4	4	4	4	2	4	1	1	1	4	4	4	4	4	4	4	2	4	3	5	5	4	5	5	5	5	5	120
Stage 3	UB	Psychology	Bachelor	21	1	3	3	4	4	4	4	4	4	4	3	4	1	1	1	4	4	3	4	4	3	4	4	4	3	5	5	4	5	4	5	5	5	119
Stage 3	UB	Psychology	Bachelor	20	1	5	4	4	5	5	4	5	5	5	5	3	2	2	2	4	5	5	5	5	3	4	2	2	2	4	4	4	4	4	4	4	4	125
Stage 3	UB	Psychology	Bachelor	21	1	3	4	4	5	5	5	5	5	5	5	2	1	1	1	5	4	5	4	4	4	3	2	4	3	4	2	3	3	3	5	5	5	119
Stage 3	UB	Psychology	Bachelor	20	1	5	5	4	5	2	4	5	5	5	3	5	1	1	1	3	5	5	4	3	2	4	1	4	1	5	4	2	4	4	5	5	5	117
Stage 3	UB	Psychology	Bachelor	20	2	2	3	4	5	4	4	3	4	5	2	4	1	1	1	3	4	4	4	5	4	4	2	4	2	4	4	4	5	5	5	5	5	116
Stage 3	UB	Psychology	Bachelor	21	1	1	1	1	5	3	4	5	5	3	5	5	2	2	2	4	4	5	5	5	4	4	5	5	3	4	4	5	4	3	4	5	5	122
Stage 3	UB	Psychology	Bachelor	22	1	4	4	4	4	4	3	2	4	5	2	4	1	1	4	5	4	5	3	5	4	5	4	5	2	4	5	3	4	4	5	4	5	122
Stage 3	UB	Psychology	Bachelor	22	1	2	3	4	4	4	4	5	5	4	5	3	2	2	2	4	5	5	5	5	4	3	2	3	4	3	4	3	4	3	5	5	5	121
Stage 3	UB	Psychology	Bachelor	20	1	4	4	4	5	5	5	3	4	3	3	4	1	1	1	5	4	5	4	4	2	2	2	3	2	4	4	3	4	5	5	4	5	114
Stage 3	UB	Psychology	Bachelor	20	1	3	2	1	5	5	5	5	5	5	5	5	1	1	1	5	5	5	5	5	2	1	1	1	1	3	3	3	5	5	5	5	5	114
Stage 3	UB	Psychology	Bachelor	20	1	1	2	3	5	4	4	5	5	3	4	4	1	1	1	5	4	4	5	4	1	4	4	3	2	5	4	2	4	5	5	5	5	114
Stage 3	UB	Psychology	Bachelor	21	1	3	3	3	5	5	5	5	5	5	5	3	4	3	3	5	5	5	5	5	4	3	3	4	3	5	2	4	3	2	4	4	4	127
Stage 3	UB	Psychology	Bachelor	21	1	4	4	4	5	5	5	5	5	5	4	2	3	3	3	4	4	4	4	4	4	3	3	3	3	4	4	4	4	3	4	4	4	124
Stage 3	UB	Psychology	Bachelor	20	1	5	4	4	4	5	4	4	4	4	4	4	4	4	4	4	4	4	4	4	4	4	4	4	4	4	4	4	4	4	4	4	4	130
Stage 3	UB	Psychology	Bachelor	20	1	1	1	1	4	3	5	4	4	4	4	3	1	1	1	4	4	3	4	4	4	3	4	4	3	5	5	4	5	5	5	4	4	111
Stage 3	UB	Psychology	Bachelor	21	1	4	4	4	4	4	4	4	4	4	4	4	3	3	3	4	4	4	4	4	4	4	4	4	4	4	4	4	4	4	3	3	3	122
Stage 3	UB	Psychology	Bachelor	21	1	4	5	4	5	4	2	4	5	5	3	4	3	3	3	4	4	4	4	4	4	3	3	4	3	4	3	3	4	4	4	4	4	121
Stage 3	UB	Psychology	Bachelor	21	2	1	2	4	1	4	4	1	4	2	4	4	1	1	1	5	5	4	4	5	1	1	4	3	4	5	5	4	5	5	5	5	5	109
Stage 3	UB	Psychology	Bachelor	21	1	4	4	4	5	5	5	4	4	3	3	5	1	2	2	4	3	4	5	5	2	4	2	1	1	5	2	4	5	2	4	5	4	113
Stage 3	UB	Psychology	Bachelor	21	1	4	5	4	5	5	4	4	5	4	5	4	2	2	2	2	2	1	2	5	2	3	2	3	3	4	5	5	4	4	3	5	5	115
Stage 3	UB	Psychology	Bachelor	20	1	5	4	4	4	4	4	5	5	5	4	4	2	3	4	4	4	3	4	4	2	1	5	5	1	3	4	4	4	3	4	4	4	120
Stage 3	UB	Psychology	Bachelor	20	1	3	3	4	5	5	5	5	4	4	1	4	2	2	2	4	4	5	5	5	2	2	2	2	2	4	5	3	4	4	4	4	4	114
Stage 3	UB	Psychology	Bachelor	20	1	1	2	2	4	3	5	4	5	4	4	4	1	1	1	4	4	4	4	4	4	3	3	4	2	3	4	5	4	4	4	3	4	108
Stage 3	UB	Psychology	Bachelor	29	1	4	3	3	4	4	3	5	5	5	5	2	2	3	3	4	4	4	4	4	4	4	4	3	2	4	3	3	4	3	4	4	4	117
Stage 3	UB	Psychology	Bachelor	21	2	1	1	4	1	4	4	1	4	1	4	5	1	1	1	5	5	4	4	5	1	1	4	2	4	5	5	4	5	5	5	5	5	107
Stage 3	UB	Psychology	Bachelor	21	1	4	4	5	4	4	4	5	5	5	4	3	2	3	3	4	4	3	4	4	2	2	4	3	4	4	4	3	3	2	4	4	4	117
Stage 3	UB	Psychology	Bachelor	20	1	4	4	4	4	4	4	4	4	4	4	2	2	2	2	4	4	4	4	4	4	2	2	2	2	4	4	3	4	4	4	4	4	111
Stage 3	UB	Psychology	Bachelor	22	1	4	4	4	4	4	4	4	4	4	4	2	3	3	3	4	4	4	4	4	4	3	3	3	3	4	2	4	4	4	4	4	4	117
Stage 3	UB	Psychology	Bachelor	21	1	4	4	4	4	4	4	4	4	4	4	2	4	4	4	4	4	4	4	4	4	4	3	3	3	4	4	4	3	3	4	4	5	122
Stage 3	UB	Psychology	Bachelor	20	1	3	3	4	4	4	4	4	4	4	4	4	4	3	4	4	4	4	4	3	3	4	4	4	3	3	4	4	4	4	4	4	3	120
Stage 3	UB	Psychology	Bachelor	22	1	3	3	3	5	4	5	4	4	5	4	4	2	2	2	4	4	4	4	4	2	2	2	2	2	3	4	3	3	4	4	4	4	109
Stage 3	UB	Psychology	Bachelor	21	1	3	3	4	4	4	4	4	4	4	4	3	3	3	3	3	4	4	4	3	3	3	3	3	3	4	4	3	3	3	4	4	4	112
Stage 3	UB	Psychology	Bachelor	21	1	3	3	4	4	4	4	4	4	4	4	3	3	3	3	3	4	4	4	3	3	3	3	3	3	4	4	3	3	3	4	4	4	112
Stage 3	UB	Psychology	Bachelor	20	1	2	2	2	5	2	4	4	4	4	4	4	2	2	2	4	4	4	4	4	4	2	4	2	4	4	2	4	2	2	4	4	4	105
Stage 3	UB	Psychology	Bachelor	20	1	2	4	4	5	4	3	5	5	5	4	4	3	4	3	4	1	4	3	5	4	3	2	2	2	4	3	4	4	4	3	4	2	113
Stage 3	UB	Psychology	Bachelor	20	1	3	3	3	4	3	4	4	5	5	3	3	2	2	2	3	4	4	3	3	2	2	2	2	2	4	4	4	4	4	4	4	4	105
Stage 3	UB	Psychology	Bachelor	20	1	4	2	2	4	4	2	2	4	4	4	2	2	2	2	4	4	4	2	4	2	4	4	2	4	4	4	4	2	2	4	4	4	102
Stage 3	UB	Psychology	Bachelor	20	1	3	3	3	4	4	4	4	4	3	4	4	2	3	3	4	5	4	2	3	2	2	2	4	1	4	2	3	4	4	4	4	4	106
Stage 3	UB	Psychology	Bachelor	21	2	3	2	1	1	2	3	1	2	3	2	3	4	3	2	4	5	5	5	4	4	5	4	5	4	5	5	4	3	3	3	3	2	105
Stage 3	UB	Psychology	Bachelor	22	1	3	3	3	3	3	3	3	3	3	3	4	2	2	2	3	3	3	3	3	3	3	2	2	2	2	4	4	4	4	4	4	4	97
Stage 3	UB	Psychology	Bachelor	21	1	2	2	2	2	3	3	3	2	3	3	2	2	2	2	3	3	2	3	2	2	2	3	3	2	4	3	3	2	1	4	4	4	83
Stage 3	UB	Psychology	Bachelor	21	1	2	3	3	3	3	2	2	3	2	2	3	2	2	2	3	3	2	2	2	2	2	2	3	2	2	3	3	2	3	2	2	1	75
Stage 3	UB	Psychology	Bachelor	28	1	3	1	1	1	1	1	1	1	1	1	3	1	1	1	3	3	2	2	2	2	2	2	2	2	3	2	2	2	2	2	2	2	57
Stage 3	UB	Psychology	Bachelor	20	1	3	3	3	1	3	3	1	1	1	1	2	1	1	1	2	1	1	1	1	1	1	1	1	1	3	3	3	2	2	1	1	1	52
Stage 3	UB	Psychology	Bachelor	21	1	1	2	1	2	2	2	2	2	1	2	2	2	1	2	3	3	3	2	2	2	1	1	1	1	1	1	2	1	2	1	2	2	55
Stage 3	UB	Psychology	Bachelor	21	1	2	3	3	1	1	3	1	1	3	1	2	2	2	2	1	1	1	1	1	1	1	1	1	1	1	3	3	3	2	3	1	1	54
Stage 3	UB	Psychology	Bachelor	20	1	1	3	3	1	1	3	1	1	1	1	2	3	2	2	1	1	1	1	1	3	1	1	3	2	3	3	2	2	3	1	1	1	56
Stage 3	UB	Psychology	Bachelor	28	1	1	1	1	2	1	2	1	1	1	1	2	2	2	2	2	2	2	2	2	2	2	2	2	2	3	2	2	2	1	1	1	1	53
Stage 3	UB	Psychology	Bachelor	21	1	5	5	5	5	5	5	5	5	5	5	4	1	1	1	5	5	5	5	5	5	5	5	5	5	5	5	4	5	5	5	5	5	146
Stage 3	UB	Psychology	Bachelor	20	1	5	5	5	5	5	5	5	5	5	3	5	1	1	1	5	5	5	5	5	5	5	2	4	1	5	5	4	4	4	5	5	5	135
Stage 3	UB	Psychology	Bachelor	24	2	4	4	4	5	5	4	4	5	5	5	5	1	1	1	5	5	4	5	5	4	3	3	4	4	5	5	5	5	4	5	5	5	134
Stage 3	UB	Psychology	Bachelor	20	1	5	5	5	5	5	4	5	5	4	4	4	1	1	1	5	5	4	5	5	4	5	4	4	4	4	2	4	4	4	5	5	5	132
Stage 3	UB	Psychology	Bachelor	21	1	2	2	2	5	5	5	5	5	5	5	5	1	1	1	5	5	5	5	5	5	5	5	5	5	3	4	4	4	4	4	4	4	130
Stage 3	UB	Psychology	Bachelor	21	1	4	4	4	4	4	4	3	5	5	5	5	1	1	1	4	5	4	4	4	5	5	5	5	4	4	4	5	3	2	5	5	5	128
Stage 3	UB	Psychology	Bachelor	21	2	5	5	5	5	5	5	5	5	5	5	5	1	1	1	5	5	5	5	5	1	1	1	1	1	5	5	5	5	5	5	5	5	128
Stage 3	UB	Psychology	Bachelor	21	1	5	5	5	4	4	4	4	5	5	4	2	1	1	2	5	5	5	5	5	4	3	4	4	4	4	3	4	4	4	5	5	5	129
Stage 3	UB	Psychology	Bachelor	20	1	4	5	5	5	5	5	5	5	5	5	2	1	1	1	5	5	5	5	4	5	5	4	3	4	5	2	2	2	2	5	5	5	127
Stage 3	UB	Psychology	Bachelor	20	1	5	4	4	5	5	4	5	5	4	4	2	1	1	1	5	5	4	4	5	5	5	3	4	2	4	3	4	4	4	5	5	5	126
Stage 3	UB	Psychology	Bachelor	20	1	5	5	5	5	5	4	4	5	4	5	5	1	1	1	4	4	5	4	4	2	3	2	2	1	5	5	5	5	5	5	5	5	126
Stage 3	UB	Psychology	Bachelor	20	1	5	5	5	5	5	3	5	5	5	5	4	1	1	1	4	4	4	3	3	4	3	3	3	1	5	4	4	5	5	5	5	5	125
Stage 3	UB	Psychology	Bachelor	21	1	5	4	5	5	5	5	5	5	5	5	3	1	1	1	4	5	4	5	3	2	4	2	3	1	5	5	4	4	4	5	5	5	125
Stage 3	UB	Psychology	Bachelor	20	1	4	5	5	5	5	4	5	5	4	4	3	1	1	1	4	5	5	5	4	2	4	4	4	4	4	3	4	4	3	5	4	4	124
Stage 3	UB	Psychology	Bachelor	21	1	4	4	5	5	5	5	5	5	5	5	3	1	1	1	5	5	4	4	3	2	4	2	3	1	5	5	4	4	4	5	5	5	124
Stage 3	UB	Psychology	Bachelor	20	1	4	5	5	5	4	5	5	5	5	4	2	1	1	1	5	5	5	5	5	5	5	3	3	4	4	1	2	2	2	5	5	5	123
Stage 3	UB	Psychology	Bachelor	20	1	4	4	4	5	3	3	5	4	5	5	4	3	3	3	4	5	4	5	4	3	4	5	5	5	4	4	4	4	5	4	5	5	134
Stage 3	UB	Psychology	Bachelor	21	1	5	5	5	5	5	5	5	5	5	5	2	1	1	2	4	5	5	5	5	4	1	1	2	2	4	4	4	3	4	5	4	5	123
Stage 3	UB	Psychology	Bachelor	20	1	4	4	3	5	4	5	4	4	5	5	3	1	1	1	5	4	5	4	5	3	4	5	4	4	4	3	3	2	4	4	4	4	120
Stage 3	UB	Psychology	Bachelor	34	1	4	3	4	3	5	5	4	5	3	5	4	1	1	1	3	5	5	5	5	5	2	1	3	4	5	4	3	4	3	5	5	5	120
Stage 3	UB	Psychology	Bachelor	20	1	4	4	2	5	5	5	5	5	5	5	3	2	2	2	4	4	5	4	3	3	4	4	3	4	4	4	4	3	2	5	5	5	124
Stage 3	UB	Psychology	Bachelor	20	1	4	3	2	3	4	5	5	5	4	3	4	1	1	1	4	4	5	5	5	4	3	4	4	3	5	4	4	2	2	5	5	5	118
Stage 3	UB	Psychology	Bachelor	34	1	4	2	4	4	4	5	4	5	3	4	3	1	1	1	2	5	5	5	5	4	3	4	3	4	5	3	3	3	3	5	5	5	117
Stage 3	UB	Psychology	Bachelor	20	1	5	5	3	5	3	5	4	4	5	3	5	1	1	1	3	5	5	4	4	2	4	2	2	1	5	4	2	4	4	5	5	5	116
Stage 3	UB	Psychology	Bachelor	20	1	4	3	2	3	4	5	4	5	4	4	4	1	1	1	4	5	5	5	5	2	1	3	2	1	5	5	4	4	4	5	5	5	115
Stage 3	UB	Psychology	Bachelor	21	1	1	4	4	4	4	4	4	4	4	2	3	1	1	1	4	4	4	4	4	4	3	4	4	3	4	2	4	4	4	5	5	5	112
Stage 3	UB	Psychology	Bachelor	21	1	2	2	2	4	4	4	4	5	4	5	4	2	2	2	5	4	4	4	4	4	4	4	4	3	4	4	4	4	4	4	4	4	118
Stage 3	UB	Psychology	Bachelor	20	1	2	4	4	4	4	4	4	4	4	4	4	2	2	2	4	4	4	4	4	4	3	4	4	4	4	4	4	4	4	4	3	4	118
Stage 3	UB	Psychology	Bachelor	20	1	2	4	4	4	4	4	4	5	4	3	4	3	2	2	4	4	4	3	4	4	4	4	3	4	4	4	4	4	4	4	2	4	117
Stage 3	UB	Psychology	Bachelor	21	1	1	2	4	4	4	4	4	4	4	4	2	1	1	1	4	4	4	4	5	4	4	4	4	4	4	4	3	4	4	3	3	3	109
Stage 3	UB	Psychology	Bachelor	21	1	2	2	4	4	4	4	3	4	2	3	2	1	1	2	4	5	4	5	5	4	2	2	2	2	4	4	4	3	4	5	4	5	106
Stage 3	UB	Psychology	Bachelor	20	1	4	4	4	4	4	4	4	4	4	4	2	2	2	2	4	4	4	4	4	2	2	2	2	2	4	4	3	2	2	4	4	4	105
Stage 3	UB	Psychology	Bachelor	21	1	1	2	2	4	4	4	4	5	4	4	3	2	2	2	2	4	3	4	4	3	4	4	3	2	4	4	2	4	4	4	4	3	105
Stage 3	UB	Psychology	Bachelor	21	1	2	4	4	4	4	4	4	4	4	4	4	2	2	2	2	2	2	4	4	2	2	2	2	2	4	4	4	4	4	4	4	3	103
Stage 3	UB	Psychology	Bachelor	20	1	3	2	2	4	4	4	4	5	4	4	2	4	4	4	4	4	5	2	2	2	5	4	3	3	4	4	2	2	4	5	4	4	113
Stage 3	UB	Psychology	Bachelor	21	2	1	1	1	4	1	1	1	1	1	1	5	1	1	1	5	5	5	5	5	1	1	1	1	1	5	5	5	5	5	5	5	5	91
Stage 3	UB	Psychology	Bachelor	21	1	2	2	2	3	3	3	2	2	3	3	3	3	3	3	3	3	3	3	3	3	3	3	3	3	3	3	3	3	3	3	3	3	91
Stage 3	UB	Psychology	Bachelor	21	1	2	2	2	3	2	3	4	5	5	5	5	1	1	1	1	1	1	1	1	1	1	1	1	2	4	3	3	4	2	2	3	3	76
Stage 4	UVABc	Educational Sciences	Master	37	2	5	5	5	5	5	5	5	5	5	5	5	5	5	5	5	5	5	5	5	5	5	5	5	5	5	4	4	5	5	5	5	5	158
Stage 4	UVABc	Educational Sciences	Master	37	2	5	5	5	5	5	5	5	5	5	5	5	5	5	5	5	5	5	5	5	5	5	5	5	5	5	4	4	5	5	5	5	5	158
Stage 4	UVABc	Educational Sciences	Master	19	2	5	5	5	5	5	5	5	5	5	5	5	5	5	5	4	4	3	1	2	5	5	5	5	5	5	5	5	5	5	5	5	5	149
Stage 4	UVABc	Educational Sciences	Master	19	2	5	5	5	5	5	5	5	5	5	5	5	4	4	4	5	4	5	4	4	4	5	5	5	4	4	4	5	5	5	4	4	4	147
Stage 4	UVABc	Educational Sciences	Master	19	2	4	5	5	5	5	4	5	5	4	5	5	4	4	5	4	4	4	5	4	4	5	5	5	4	4	4	4	5	5	4	4	4	143
Stage 4	UVABc	Educational Sciences	Master	20	2	5	5	5	5	5	5	5	5	4	3	5	1	1	1	5	5	5	5	5	5	4	4	4	5	5	5	5	5	5	5	5	5	142
Stage 4	UVABc	Educational Sciences	Master	20	2	5	5	5	5	5	5	5	5	4	3	5	1	1	1	5	5	5	5	5	5	4	4	4	5	5	5	5	5	5	5	5	5	142
Stage 4	UVABc	Educational Sciences	Master	20	2	5	4	4	4	5	5	5	4	4	4	5	4	5	4	4	5	4	5	4	4	5	4	5	3	5	4	4	4	4	5	5	5	141
Stage 4	UVABc	Educational Sciences	Master	33	1	5	5	5	5	5	5	5	5	5	5	5	1	1	1	5	5	5	5	5	5	3	1	3	5	5	5	5	5	5	5	5	5	140
Stage 4	UVABc	Educational Sciences	Master	40	1	5	5	5	5	5	5	5	5	5	5	4	1	1	1	5	5	5	5	5	4	4	4	4	3	5	4	5	5	5	5	5	5	140
Stage 4	UVABc	Educational Sciences	Master	29	2	3	3	3	3	3	3	3	3	3	3	5	5	5	5	5	5	5	5	5	5	5	5	5	5	5	5	5	5	5	5	5	5	140
Stage 4	UVABc	Educational Sciences	Master	28	1	5	5	5	5	5	5	5	5	5	5	4	1	1	1	5	5	5	5	5	4	5	5	5	3	5	4	4	5	4	5	2	5	138
Stage 4	UVABc	Educational Sciences	Master	19	2	1	5	5	5	5	5	5	5	1	3	5	1	1	1	5	5	5	5	5	5	5	5	5	5	5	5	5	5	5	5	5	5	138
Stage 4	UVABc	Educational Sciences	Master	19	1	5	5	5	5	5	4	5	5	5	4	5	5	4	5	3	4	3	4	5	4	4	4	5	4	5	4	3	3	4	3	4	5	138
Stage 4	UVABc	Environmental Science	Master	19	2	5	5	5	5	5	5	5	5	5	5	4	1	1	1	5	5	5	5	5	3	5	3	4	3	3	5	5	5	5	5	5	5	138
Stage 4	UVABc	Environmental Science	Master	55	2	3	3	4	4	4	3	4	5	3	3	4	2	2	2	5	5	5	5	5	5	5	5	5	5	5	5	5	5	5	5	5	5	136
Stage 4	UVABc	Environmental Science	Master	21	2	4	4	5	5	4	4	4	5	4	5	4	4	4	5	4	4	5	5	4	4	5	3	5	4	3	4	4	4	5	3	4	5	136
Stage 4	UVABc	Environmental Science	Master	19	2	3	3	3	5	5	3	3	5	5	5	5	4	4	5	5	5	4	4	3	5	5	4	4	5	3	4	5	4	4	4	4	5	135
Stage 4	UVABc	Environmental Science	Master	47	1	5	5	5	5	5	5	5	5	5	5	4	2	2	2	4	4	4	4	5	4	4	3	4	3	4	4	4	4	4	5	5	5	134
Stage 4	UVABc	Environmental Science	Master	28	1	5	5	5	5	5	5	5	5	5	5	4	1	1	1	4	5	5	5	5	4	3	3	5	4	4	4	4	4	4	5	4	4	133
Stage 4	UVABc	Environmental Science	Master	41	1	5	5	5	5	5	5	5	5	5	3	2	2	2	2	5	5	5	5	5	5	5	5	2	4	4	4	4	2	2	5	5	5	133
Stage 4	UVABc	Environmental Science	Master	33	1	2	4	4	5	5	5	5	5	2	5	4	1	1	1	5	5	5	5	5	5	3	3	4	3	5	5	5	5	5	5	5	5	132
Stage 4	UVABc	Environmental Science	Master	33	1	2	4	4	5	5	5	5	5	2	5	4	1	1	1	5	5	5	5	5	5	3	3	4	3	5	5	5	5	5	5	5	5	132
Stage 4	UVABc	Environmental Science	Master	41	1	4	4	4	5	5	4	4	4	5	4	2	2	2	2	4	4	5	5	5	5	5	4	4	4	5	4	4	4	4	5	5	5	132
Stage 4	UVABc	Environmental Science	Master	22	1	5	5	5	5	5	5	5	5	5	5	4	1	1	1	5	5	5	5	5	3	5	4	3	3	4	4	4	4	4	4	4	4	132
Stage 4	UVABc	Environmental Science	Master	22	1	5	5	5	5	5	5	5	5	5	5	4	1	1	1	5	5	5	5	5	3	5	4	3	3	4	4	4	4	4	4	4	4	132
Stage 4	UVABc	Environmental Science	Master	19	2	1	5	5	5	5	5	5	5	5	5	5	1	1	1	5	5	5	5	5	5	5	1	1	1	5	5	5	5	5	5	5	5	132
Stage 4	UVABc	Environmental Science	Master	33	1	2	5	5	5	5	5	5	5	5	5	4	2	2	2	5	5	5	5	5	4	2	4	4	2	4	4	4	4	4	5	4	5	132
Stage 4	UVABc	Environmental Science	Master	31	2	5	5	5	5	5	5	5	5	5	5	5	1	1	1	5	5	5	5	5	4	3	3	2	2	4	3	5	3	4	5	5	5	131
Stage 4	UVABc	Environmental Science	Master	31	2	5	5	5	5	5	5	5	5	5	5	5	1	1	1	5	5	5	5	5	4	3	3	2	2	4	3	5	4	3	5	5	5	131
Stage 4	UVABc	Environmental Science	Master	20	2	5	4	4	5	5	4	5	5	4	4	4	2	3	3	4	4	5	4	4	4	4	3	4	4	4	5	4	4	4	5	5	3	131
Stage 4	UVABc	Environmental Science	Master	19	2	4	4	5	5	4	4	5	4	3	4	5	4	4	5	4	4	3	3	3	4	4	3	5	5	5	4	3	4	4	4	4	5	131
Stage 4	UVABc	Environmental Science	Master	22	2	4	4	4	4	4	4	5	5	5	5	5	1	1	1	4	4	5	5	5	4	3	3	3	3	5	5	5	5	5	5	5	5	131
Stage 4	UVABc	Environmental Science	Master	20	2	5	5	4	4	5	4	5	3	3	4	5	2	1	5	5	5	5	5	5	3	1	3	2	4	5	5	5	5	5	5	5	2	130
Stage 4	UVABc	Environmental Science	Master	41	1	5	5	5	5	5	5	5	5	5	3	4	1	1	1	4	5	5	5	5	4	2	2	4	2	5	4	4	4	4	5	5	5	129
Stage 4	UVABc	Environmental Science	Master	24	1	5	4	3	5	5	5	4	5	5	5	4	2	2	2	4	5	5	5	4	5	5	3	3	4	5	2	3	4	4	4	4	4	129
Stage 4	UVABc	Environmental Science	Master	39	1	1	5	4	5	4	4	5	5	5	4	5	4	1	1	5	5	5	5	5	2	3	2	1	3	5	5	5	5	5	5	5	5	129
Stage 4	UVABc	Environmental Science	Master	39	1	1	5	4	5	4	4	5	5	5	4	5	4	1	1	5	5	5	5	5	2	3	3	2	1	5	5	5	5	5	5	5	5	129
Stage 4	UVABc	Environmental Science	Master	42	1	4	4	4	4	4	4	4	5	4	4	4	4	3	3	4	4	5	5	5	4	4	4	4	3	4	4	4	4	4	4	4	4	129
Stage 4	UVABc	Educational Sciences	Master	47	1	4	5	5	5	3	3	5	5	5	5	2	4	3	3	4	5	4	5	5	4	4	5	3	5	2	3	4	3	4	4	4	4	129
Stage 4	UVABc	Educational Sciences	Master	22	2	3	4	4	4	4	3	3	5	5	5	5	1	1	1	5	5	5	5	5	4	3	3	3	3	5	5	5	5	5	5	5	5	129
Stage 4	UVABc	Educational Sciences	Master	21	2	4	4	3	4	5	5	3	4	5	5	4	4	4	4	3	4	4	5	4	3	4	4	3	4	3	5	4	4	4	4	5	4	129
Stage 4	UVABc	Educational Sciences	Master	47	1	4	5	4	5	3	4	4	5	5	5	2	4	3	3	5	5	5	5	5	4	4	4	4	4	2	4	3	2	4	4	4	4	128
Stage 4	UVABc	Educational Sciences	Master	42	1	4	4	4	4	4	4	4	5	5	4	4	4	3	3	4	4	4	5	5	4	4	3	4	4	4	3	4	3	4	5	4	4	128
Stage 4	UVABc	Educational Sciences	Master	48	1	5	4	4	5	4	5	5	5	5	5	4	1	1	1	5	5	5	5	5	2	2	4	4	5	4	5	5	4	4	5	2	2	127
Stage 4	UVABc	Educational Sciences	Master	38	1	5	4	4	5	4	5	5	5	5	5	4	1	1	1	4	5	4	4	5	4	4	5	2	3	5	4	4	4	5	4	2	5	127
Stage 4	UVABc	Educational Sciences	Master	48	1	2	2	3	5	4	4	4	4	3	4	5	2	2	5	5	5	5	3	3	4	4	3	2	4	5	5	5	5	5	5	5	5	127
Stage 4	UVABc	Educational Sciences	Master	37	1	3	5	5	5	5	4	4	4	5	5	2	4	4	4	4	4	4	4	4	4	4	4	4	5	4	4	4	2	2	4	4	3	127
Stage 4	UVABc	Educational Sciences	Master	19	2	2	3	4	4	4	4	4	4	4	2	4	4	4	5	4	5	4	4	4	4	5	4	5	4	5	4	4	3	4	4	3	5	127
Stage 4	UVABc	Educational Sciences	Master	42	1	5	5	4	5	5	5	5	5	5	4	2	1	1	1	4	4	5	5	5	4	2	3	3	4	4	4	4	3	4	5	5	5	126
Stage 4	UVABc	Educational Sciences	Master	24	1	5	4	3	5	5	3	5	5	5	4	4	2	1	1	5	5	5	5	5	3	4	2	4	1	5	5	4	4	2	5	5	5	126
Stage 4	UVABc	Educational Sciences	Master	37	1	4	4	4	4	4	4	5	5	5	5	2	2	2	2	4	4	4	4	4	5	3	5	5	4	4	4	4	4	4	4	4	4	126
Stage 4	UVABc	Educational Sciences	Master	38	1	4	5	4	5	4	5	4	5	4	3	4	2	2	2	4	4	4	4	4	4	4	4	4	3	4	4	3	4	4	5	5	5	126
Stage 4	UVABc	Environmental Science	Master	26	1	3	5	5	5	5	5	5	2	5	2	4	4	1	1	5	5	5	5	5	3	5	5	5	1	4	5	1	2	3	5	5	5	126
Stage 4	UVABc	Environmental Science	Master	22	1	4	4	4	5	4	4	4	5	5	5	2	3	2	2	5	5	4	5	5	5	4	5	3	4	4	4	4	2	2	4	4	4	126
Stage 4	UVABc	Environmental Science	Master	34	1	1	4	4	4	4	5	5	4	5	5	2	4	3	1	5	5	5	4	4	4	4	4	3	4	4	4	5	4	4	4	4	4	126
Stage 4	UVABc	Environmental Science	Master	37	1	3	5	5	5	5	4	4	4	5	5	2	4	4	4	4	4	4	4	4	4	4	4	4	5	4	4	4	2	2	4	4	2	126
Stage 4	UVABc	Environmental Science	Master	20	2	4	4	4	4	4	4	5	5	4	5	4	2	2	2	4	4	4	4	4	3	4	4	4	4	4	5	4	4	4	5	5	3	126
Stage 4	UVABc	Environmental Science	Master	20	2	5	4	4	5	5	5	3	3	4	4	5	4	4	4	4	4	5	5	4	3	2	3	3	3	5	4	4	5	4	3	3	3	126
Stage 4	UVABc	Environmental Science	Master	30	1	4	4	4	5	4	4	5	5	5	5	2	1	1	1	4	4	5	5	5	2	4	5	5	4	5	2	2	4	4	5	5	5	125
Stage 4	UVABc	Environmental Science	Master	48	1	2	2	3	5	4	4	4	4	3	4	5	1	1	5	5	5	5	3	3	4	4	3	2	4	5	5	5	5	5	5	5	5	125
Stage 4	UVABc	Environmental Science	Master	20	2	3	4	3	4	5	3	5	5	4	4	4	4	5	4	4	4	4	5	4	4	4	3	3	4	3	3	4	3	4	3	4	5	125
Stage 4	UVABc	Environmental Science	Master	20	2	5	5	4	4	5	4	4	4	5	3	5	1	1	1	5	5	4	4	5	2	4	3	4	2	5	5	5	4	4	5	4	4	125
Stage 4	UVABc	Environmental Science	Master	41	1	4	5	4	4	4	3	5	5	4	4	4	2	2	1	4	5	5	4	4	3	2	3	4	3	5	5	4	4	4	5	4	5	124
Stage 4	UVABc	Environmental Science	Master	41	1	4	5	4	4	4	3	5	5	4	4	4	2	2	1	4	5	5	4	4	3	2	3	4	3	5	5	4	4	4	5	4	5	124
Stage 4	UVABc	Environmental Science	Master	28	1	1	4	4	4	4	5	5	4	5	5	1	4	3	1	5	5	5	4	4	4	4	4	3	4	4	4	4	4	4	4	4	4	124
Stage 4	UVABc	Educational Sciences	Master	40	1	4	4	4	4	4	4	4	4	4	4	5	1	1	1	4	4	4	4	4	4	4	4	4	4	4	4	4	4	4	5	5	5	123
Stage 4	UVABc	Educational Sciences	Master	20	2	4	5	5	5	4	4	5	4	5	3	4	2	2	2	4	4	4	4	4	3	3	3	4	4	5	4	4	4	4	4	4	3	123
Stage 4	UVABc	Educational Sciences	Master	19	2	4	4	4	5	5	3	4	5	4	3	3	3	3	3	2	3	4	4	4	5	4	4	4	4	5	3	4	2	3	5	5	5	123
Stage 4	UVABc	Educational Sciences	Master	19	2	4	4	4	5	5	4	5	4	4	3	3	2	2	4	4	5	5	5	5	3	4	4	4	3	4	3	2	3	3	5	5	3	123
Stage 4	UVABc	Educational Sciences	Master	20	1	4	5	5	5	4	4	5	4	5	3	4	2	2	2	4	4	4	4	4	3	3	3	4	4	5	4	4	4	4	4	4	3	123
Stage 4	UVABc	Educational Sciences	Master	32	1	3	5	4	4	4	5	4	4	5	4	3	1	1	1	5	5	5	5	5	5	3	3	3	3	3	5	4	4	4	4	4	4	122
Stage 4	UVABc	Educational Sciences	Master	34	1	3	5	4	4	4	5	4	4	5	4	3	1	1	1	5	5	5	5	5	5	3	3	3	3	3	5	4	4	4	4	4	4	122
Stage 4	UVABc	Educational Sciences	Master	37	1	4	4	4	4	4	4	3	4	4	4	3	2	2	2	5	5	5	5	5	5	5	5	5	5	3	3	3	3	3	3	3	3	122
Stage 4	UVABc	Educational Sciences	Master	37	1	4	4	4	4	4	4	3	4	4	4	3	2	2	2	5	5	5	5	5	5	5	5	5	5	3	3	3	3	3	3	3	3	122
Stage 4	UVABc	Educational Sciences	Master	20	1	4	4	3	4	4	4	3	4	4	4	4	4	4	4	4	4	4	4	4	3	4	4	4	4	3	4	4	3	3	4	4	4	122
Stage 4	UVABc	Environmental Science	Master	21	2	5	5	5	5	3	3	5	4	5	3	4	3	2	2	4	4	3	4	4	3	4	5	3	3	4	4	4	2	2	5	5	5	122
Stage 4	UVABc	Environmental Science	Master	19	2	5	5	5	5	5	3	3	4	4	4	5	3	3	3	4	4	4	4	5	3	3	3	3	3	4	3	3	4	4	4	4	3	122
Stage 4	UVABc	Environmental Science	Master	19	2	4	4	4	5	5	4	4	4	4	3	3	2	2	4	4	5	5	5	5	3	4	4	4	3	4	3	2	3	3	5	5	3	122
Stage 4	UVABc	Environmental Science	Master	48	1	1	5	4	5	4	5	4	5	4	5	4	1	1	1	5	5	5	4	4	1	1	2	3	3	5	5	5	4	4	5	5	5	120
Stage 4	UVABc	Environmental Science	Master	48	2	1	5	4	5	4	5	4	5	4	5	4	1	1	1	5	5	5	4	4	1	1	2	3	3	5	5	5	4	4	5	5	5	120
Stage 4	UVABc	Environmental Science	Master	27	1	5	5	5	5	3	5	4	5	5	5	2	2	2	2	4	4	5	5	5	3	2	3	3	2	4	4	3	2	3	4	4	5	120
Stage 4	UVABc	Environmental Science	Master	23	1	3	4	4	5	5	5	4	5	4	4	2	3	3	3	4	3	4	4	4	3	3	3	4	4	4	4	5	4	2	4	4	3	120
Stage 4	UVABc	Environmental Science	Master	19	2	4	4	4	4	4	4	4	4	4	4	4	3	3	3	3	3	4	4	4	3	3	3	3	3	4	4	4	4	4	5	4	5	120
Stage 4	UVABc	Environmental Science	Master	23	2	5	5	5	5	5	5	4	5	5	3	2	1	1	1	4	4	5	5	5	3	3	3	3	3	2	3	4	3	4	5	3	5	119
Stage 4	UVABc	Environmental Science	Master	41	1	5	5	4	5	5	5	5	5	5	4	3	2	1	2	4	4	5	4	4	4	2	3	3	2	4	4	4	2	2	5	2	5	119
Stage 4	UVABc	Environmental Science	Master	38	1	5	5	5	5	5	5	4	4	1	1	2	2	2	2	4	4	4	4	4	5	4	4	4	2	4	3	4	4	4	5	4	4	119
Stage 4	UVABc	Environmental Science	Master	39	1	4	4	4	4	4	4	4	4	4	4	4	2	2	2	4	4	5	4	4	4	3	3	3	3	4	4	4	4	4	4	4	4	119
Stage 4	UVABc	Environmental Science	Master	38	1	3	4	4	5	5	5	5	4	5	4	2	3	2	2	4	5	5	4	4	3	4	4	3	2	3	4	3	3	2	4	4	5	119
Stage 4	UVABc	Environmental Science	Master	23	2	4	4	5	4	2	5	4	3	4	4	4	3	1	3	4	4	5	4	2	4	4	4	4	4	5	4	3	3	4	4	3	4	119
Stage 4	UVABc	Environmental Science	Master	19	2	4	3	4	4	3	4	4	3	4	4	3	3	4	3	4	4	3	4	4	4	4	3	4	4	4	4	4	4	3	4	4	4	119
Stage 4	UVABc	Environmental Science	Master	19	2	4	4	4	4	3	2	3	4	4	4	4	3	2	2	4	4	4	4	5	3	4	4	4	4	4	4	4	4	4	4	4	4	119
Stage 4	UVABc	Educational Sciences	Master	40	1	4	4	3	4	3	4	4	4	4	4	4	2	2	2	4	5	4	4	4	4	4	4	4	4	5	4	2	4	4	5	3	3	119
Stage 4	UVABc	Educational Sciences	Master	23	2	4	4	4	4	4	4	4	4	4	4	4	1	1	1	4	4	4	4	4	4	4	3	4	4	4	4	4	4	4	4	4	4	118
Stage 4	UVABc	Educational Sciences	Master	41	1	1	4	4	5	5	4	5	5	5	4	4	1	1	1	3	4	4	4	4	4	2	3	4	2	4	4	4	4	4	5	5	5	118
Stage 4	UVABc	Educational Sciences	Master	41	1	1	4	4	5	5	4	5	5	5	4	4	1	1	1	3	4	4	4	4	4	2	3	4	2	4	4	4	4	4	5	5	5	118
Stage 4	UVABc	Educational Sciences	Master	39	1	5	5	5	4	4	5	4	5	4	4	2	2	2	2	4	4	4	4	4	4	3	3	4	4	4	2	3	2	4	4	4	4	118
Stage 4	UVABc	Educational Sciences	Master	48	1	4	4	4	5	4	4	4	4	4	5	2	3	3	3	4	4	4	4	4	4	3	3	4	3	4	4	4	2	3	4	3	4	118
Stage 4	UVABc	Educational Sciences	Master	20	2	5	5	5	5	3	4	5	4	4	4	4	2	1	1	5	5	4	4	5	1	1	1	2	2	5	4	4	4	5	5	4	5	118
Stage 4	UVABc	Educational Sciences	Master	20	2	5	5	5	5	5	5	5	5	5	5	4	1	1	1	4	4	4	4	4	4	2	2	2	2	4	4	4	4	4	5	2	2	118
Stage 4	UVABc	Educational Sciences	Master	20	2	5	5	5	5	3	4	5	4	4	4	4	2	1	1	5	5	4	4	5	1	1	1	2	2	5	4	4	4	5	5	4	5	118
Stage 4	UVABc	Educational Sciences	Master	20	2	5	5	5	5	5	5	1	5	5	5	4	1	1	1	4	4	4	4	4	4	2	2	2	2	4	4	4	4	4	5	4	4	118
Stage 4	UVABc	Educational Sciences	Master	42	1	5	5	4	4	5	4	4	5	5	4	4	1	1	1	4	5	5	5	5	4	2	2	2	2	4	4	4	2	2	4	4	5	117
Stage 4	UVABc	Educational Sciences	Master	21	1	2	4	3	3	3	5	3	5	4	3	3	1	1	1	5	4	5	5	5	2	4	3	3	2	4	5	5	5	5	4	5	5	117
Stage 4	UVABc	Educational Sciences	Master	25	1	2	3	3	4	4	4	4	5	5	5	2	2	2	2	4	4	4	4	4	4	3	4	3	4	4	4	4	2	4	5	4	5	117
Stage 4	UVABc	Educational Sciences	Master	35	2	4	4	4	1	4	4	4	4	4	4	4	1	1	1	4	4	4	4	4	4	4	4	4	4	4	4	4	4	4	4	4	4	116
Stage 4	UVABc	Educational Sciences	Master	41	1	4	4	4	4	4	4	4	4	4	4	3	4	3	4	4	4	4	3	3	4	3	4	3	3	3	2	4	2	2	5	4	5	116
Stage 4	UVABc	Environmental Science	Master	20	2	4	4	4	4	4	4	4	4	4	4	3	2	2	2	4	5	5	4	5	2	2	2	2	2	4	4	4	5	5	4	4	4	116
Stage 4	UVABc	Environmental Science	Master	20	2	5	4	4	5	5	3	4	4	3	2	4	1	1	1	4	4	5	5	4	4	3	3	4	1	5	4	2	4	4	5	5	4	116
Stage 4	UVABc	Environmental Science	Master	39	1	3	4	4	5	5	5	5	5	5	4	2	1	1	1	5	5	5	5	5	2	3	2	2	4	4	2	2	2	2	5	5	5	115
Stage 4	UVABc	Environmental Science	Master	31	1	2	3	3	4	4	3	1	4	4	2	4	1	1	1	5	5	5	5	5	3	3	3	3	2	5	4	5	5	5	5	5	5	115
Stage 4	UVABc	Environmental Science	Master	31	1	2	3	3	4	4	3	1	4	4	2	4	1	1	1	5	5	5	5	5	3	3	3	3	2	5	4	5	5	5	5	5	5	115
Stage 4	UVABc	Environmental Science	Master	35	2	4	4	4	1	4	4	4	4	4	3	4	1	1	1	4	4	4	4	4	4	4	4	4	4	4	4	4	4	4	4	4	4	115
Stage 4	UVABc	Environmental Science	Master	44	1	5	5	5	5	5	3	5	5	5	5	4	1	1	1	4	4	4	4	4	3	3	3	3	3	3	3	3	3	3	3	4	3	115
Stage 4	UVABc	Environmental Science	Master	38	1	4	4	4	5	4	4	4	5	5	4	2	2	2	2	4	4	4	4	4	3	2	3	3	3	4	4	4	4	3	4	3	4	115
Stage 4	UVABc	Environmental Science	Master	44	1	5	5	5	5	5	3	5	5	5	5	1	1	1	4	4	4	4	4	4	3	3	3	3	3	3	3	3	3	3	3	4	3	115
Stage 4	UVABc	Environmental Science	Master	21	1	4	4	4	4	4	5	4	4	4	4	3	2	2	2	4	4	4	4	4	3	3	3	3	3	4	3	3	4	4	4	4	4	115
Stage 4	UVABc	Environmental Science	Master	22	1	1	1	1	5	5	1	1	5	1	5	1	4	4	4	5	5	5	5	5	5	5	5	5	5	5	4	4	2	2	3	3	3	115
Stage 4	UVABc	Environmental Science	Master	19	2	4	4	3	5	4	1	4	5	3	3	3	1	1	1	5	5	4	4	3	4	2	3	3	4	5	5	4	4	4	4	5	5	115
Stage 4	UVABc	Environmental Science	Master	19	2	4	4	3	5	4	1	4	5	3	3	3	1	1	1	5	5	4	4	3	4	2	3	3	4	5	5	4	4	4	4	5	5	115
Stage 4	UVABc	Environmental Science	Master	20	2	4	4	4	4	4	4	4	4	4	4	3	2	2	2	4	5	5	4	5	2	2	2	2	2	4	4	4	4	4	5	4	4	115
Stage 4	UVABc	Environmental Science	Master	40	1	4	4	4	4	4	4	4	4	4	4	1	1	1	1	5	5	5	5	5	1	2	2	3	3	4	4	3	4	4	5	5	5	114
Stage 4	UVABc	Educational Sciences	Master	38	1	4	4	3	5	5	4	4	4	3	4	4	1	1	1	4	5	5	4	4	3	2	4	5	3	4	3	4	4	4	4	4	1	114
Stage 4	UVABc	Educational Sciences	Master	48	1	4	4	4	5	4	4	4	5	5	5	2	2	1	2	4	5	5	2	3	4	2	3	4	4	4	2	4	2	3	4	3	5	114
Stage 4	UVABc	Educational Sciences	Master	37	2	3	4	3	4	4	4	4	4	4	4	3	2	2	2	4	4	4	4	4	3	3	3	3	3	4	4	5	4	4	3	4	4	114
Stage 4	UVABc	Educational Sciences	Master	25	1	3	4	4	3	4	3	4	3	4	3	3	4	3	4	3	2	4	4	4	3	4	3	4	3	5	4	2	4	4	4	5	3	114
Stage 4	UVABc	Educational Sciences	Master	25	1	3	4	4	3	4	3	4	3	4	3	3	4	3	4	3	2	4	4	4	3	4	3	4	3	5	4	2	4	4	4	5	3	114
Stage 4	UVABc	Educational Sciences	Master	20	1	1	2	3	4	2	3	4	5	3	5	5	1	1	1	5	5	4	4	5	2	4	3	4	2	5	5	5	4	4	5	4	4	114
Stage 4	UVABc	Educational Sciences	Master	20	2	4	4	4	5	4	3	4	3	4	5	3	1	1	1	4	4	5	5	5	2	3	3	3	2	5	3	3	3	3	5	5	5	114
Stage 4	UVABc	Educational Sciences	Master	38	1	4	4	5	4	4	2	4	5	5	5	4	1	1	1	3	4	5	5	5	2	4	4	4	2	4	2	2	2	2	4	5	5	113
Stage 4	UVABc	Educational Sciences	Master	35	1	4	4	4	5	4	4	4	5	5	4	2	2	2	2	4	4	4	4	4	4	2	4	4	2	4	4	4	2	2	4	2	4	113
Stage 4	UVABc	Educational Sciences	Master	41	1	3	4	3	4	4	4	3	5	2	2	3	2	2	2	4	4	5	4	5	4	3	4	4	4	3	4	4	3	3	4	4	4	113
Stage 4	UVABc	Educational Sciences	Master	41	1	3	4	3	4	4	4	3	5	2	2	3	2	2	2	4	4	5	4	5	4	3	4	4	4	3	4	4	3	3	4	4	4	113
Stage 4	UVABc	Educational Sciences	Master	39	1	4	4	4	4	4	4	4	4	4	4	3	2	2	2	4	4	4	4	4	3	3	4	3	2	4	3	4	3	3	4	4	4	113
Stage 4	UVABc	Educational Sciences	Master	22	1	5	5	5	5	5	5	4	4	4	3	2	2	2	2	4	4	4	4	4	4	3	4	2	3	1	4	3	2	4	4	4	2	113
Stage 4	UVABc	Educational Sciences	Master	21	2	4	5	5	5	5	4	5	4	3	4	4	2	1	1	4	5	5	4	4	3	1	2	1	1	4	3	4	4	5	4	4	3	113
Stage 4	UVABc	Educational Sciences	Master	19	2	5	5	5	4	4	3	3	5	3	4	4	1	1	1	5	5	4	4	5	3	2	2	3	3	4	4	3	4	4	4	3	3	113
Stage 4	UVABc	Educational Sciences	Master	19	2	4	4	4	4	3	3	4	4	3	3	3	2	2	2	4	4	5	4	3	3	3	4	4	3	4	4	4	4	3	4	4	4	113
Stage 4	UVABc	Educational Sciences	Master	25	1	2	4	4	5	5	2	4	5	4	4	4	1	1	1	5	4	4	4	5	4	2	4	3	2	4	3	2	4	4	4	4	4	112
Stage 4	UVABc	Educational Sciences	Master	35	1	4	4	3	4	4	4	4	4	4	4	2	2	2	2	4	4	4	4	4	4	4	4	4	4	4	2	3	2	2	4	4	4	112
Stage 4	UVABc	Educational Sciences	Master	35	1	4	4	4	4	4	4	4	4	4	4	2	2	2	2	4	4	4	4	4	4	4	4	4	4	4	2	2	2	2	4	4	4	112
Stage 4	UVABc	Educational Sciences	Master	25	1	3	4	4	4	4	3	3	4	4	4	3	2	2	2	4	4	4	4	4	2	2	4	4	2	4	4	4	4	4	4	4	4	112
Stage 4	UVABc	Environmental Science	Master	25	1	3	4	4	4	4	3	3	4	4	4	3	2	2	2	4	4	4	4	4	2	2	4	4	2	4	4	4	4	4	4	4	4	112
Stage 4	UVABc	Environmental Science	Master	38	1	2	3	3	4	4	4	4	5	4	3	4	2	2	2	4	5	4	4	4	3	4	3	4	4	4	2	2	4	2	4	5	4	112
Stage 4	UVABc	Environmental Science	Master	38	1	2	3	3	4	4	4	4	5	4	3	4	2	2	2	4	5	4	4	4	3	4	3	4	4	4	2	2	4	2	4	5	4	112
Stage 4	UVABc	Environmental Science	Master	34	1	3	3	3	3	4	4	4	2	3	3	4	2	2	3	4	4	4	4	4	4	4	4	4	4	3	2	5	3	4	4	4	4	112
Stage 4	UVABc	Environmental Science	Master	46	1	4	3	2	4	3	4	5	5	5	5	1	4	2	4	4	5	4	4	4	4	3	3	3	4	2	2	3	1	3	4	4	4	112
Stage 4	UVABc	Environmental Science	Master	20	2	4	4	4	5	2	4	4	5	5	5	5	1	1	1	4	4	5	4	5	1	1	1	1	1	5	5	4	4	5	5	5	2	112
Stage 4	UVABc	Environmental Science	Master	35	1	4	4	4	4	4	4	4	3	2	4	5	1	1	1	1	5	5	5	5	1	1	1	1	1	5	5	5	5	5	5	5	5	111
Stage 4	UVABc	Environmental Science	Master	42	1	3	2	2	4	4	4	4	4	4	5	3	1	1	3	5	5	5	5	5	3	3	3	3	3	4	2	4	2	3	4	4	4	111
Stage 4	UVABc	Environmental Science	Master	42	1	3	2	2	4	4	4	4	4	4	5	3	1	1	3	5	5	5	5	5	3	3	3	3	3	4	2	4	2	3	4	4	4	111
Stage 4	UVABc	Environmental Science	Master	23	1	4	4	4	4	4	4	4	3	5	4	3	2	2	2	4	4	4	4	4	3	3	3	4	3	3	3	4	3	3	3	4	3	111
Stage 4	UVABc	Environmental Science	Master	23	2	4	4	4	4	4	4	4	3	5	4	3	2	2	2	4	4	4	4	4	3	3	3	4	3	3	3	4	3	3	3	4	3	111
Stage 4	UVABc	Environmental Science	Master	21	1	1	4	3	3	4	4	4	4	3	4	3	4	3	3	4	4	4	4	4	3	4	4	2	3	3	3	4	4	3	4	4	3	111
Stage 4	UVABc	Environmental Science	Master	19	2	1	4	4	5	4	3	4	4	4	3	4	2	1	1	4	4	3	4	4	3	4	3	3	3	5	4	4	4	4	4	4	3	111
Stage 4	UVABc	Educational Sciences	Master	26	1	1	3	3	3	3	4	4	2	4	4	4	1	1	1	4	4	4	4	4	4	4	4	4	4	4	4	4	4	4	4	4	4	110
Stage 4	UVABc	Educational Sciences	Master	26	1	1	3	3	3	3	4	4	2	4	4	4	1	1	1	4	4	4	4	4	4	4	4	4	4	4	4	4	4	4	4	4	4	110
Stage 4	UVABc	Educational Sciences	Master	36	1	2	3	3	2	3	3	4	4	4	4	5	1	1	1	3	4	4	4	4	4	4	4	4	4	5	5	5	4	3	3	3	3	110
Stage 4	UVABc	Educational Sciences	Master	36	1	2	3	3	2	3	3	4	4	4	4	5	1	1	1	3	4	4	4	4	4	4	4	4	4	5	5	5	4	3	3	3	3	110
Stage 4	UVABc	Educational Sciences	Master	27	1	3	3	3	3	3	3	3	4	4	2	4	1	1	1	4	4	4	5	5	3	3	4	3	3	4	5	5	4	4	4	4	4	110
Stage 4	UVABc	Educational Sciences	Master	27	1	3	3	3	3	3	3	3	4	4	2	4	1	1	1	4	4	4	5	5	3	3	4	3	3	4	5	5	4	4	4	4	4	110
Stage 4	UVABc	Educational Sciences	Master	44	1	4	4	4	4	4	4	4	4	4	4	2	2	2	2	4	4	4	4	4	3	3	4	4	4	3	2	3	2	2	4	4	4	110
Stage 4	UVABc	Educational Sciences	Master	41	1	2	1	3	4	3	4	4	5	4	2	3	3	2	2	4	4	4	4	4	4	4	4	4	4	4	3	4	3	2	4	4	4	110
Stage 4	UVABc	Educational Sciences	Master	41	1	2	1	3	4	3	4	4	5	4	2	3	3	2	2	4	4	4	4	4	4	4	4	4	4	4	3	4	3	2	4	4	4	110
Stage 4	UVABc	Educational Sciences	Master	19	2	4	4	4	4	4	4	3	3	3	4	3	2	4	4	3	3	3	3	3	3	3	3	3	3	4	5	4	3	3	3	4	4	110
Stage 4	UVABc	Environmental Science	Master	20	2	5	4	4	5	4	4	3	4	5	4	4	2	4	3	2	3	4	5	1	2	3	4	3	5	3	3	3	2	3	2	3	4	110
Stage 4	UVABc	Environmental Science	Master	42	1	3	4	3	4	5	5	1	5	4	5	2	1	1	1	4	4	4	4	4	3	2	3	3	2	4	4	4	2	3	5	5	5	109
Stage 4	UVABc	Environmental Science	Master	42	1	3	4	3	4	5	5	1	5	4	5	2	1	1	1	4	4	4	4	4	3	2	3	3	2	4	4	4	2	3	5	5	5	109
Stage 4	UVABc	Environmental Science	Master	39	1	1	3	3	4	4	4	4	4	4	3	2	1	1	1	5	5	5	5	5	3	4	4	4	3	4	2	2	2	2	5	5	5	109
Stage 4	UVABc	Environmental Science	Master	39	1	1	3	3	4	4	4	4	4	4	3	2	1	1	1	5	5	5	5	5	3	4	4	4	3	4	2	2	2	2	5	5	5	109
Stage 4	UVABc	Environmental Science	Master	34	1	5	2	2	3	3	4	4	4	4	4	2	1	2	2	5	5	5	5	5	2	4	4	4	2	4	2	2	2	4	4	4	4	109
Stage 4	UVABc	Environmental Science	Master	34	1	5	2	2	3	3	4	4	4	4	4	2	1	2	2	5	5	5	5	5	2	4	4	4	2	4	2	2	2	4	4	4	4	109
Stage 4	UVABc	Environmental Science	Master	25	1	2	2	2	2	4	3	3	4	4	5	3	3	2	2	4	4	5	4	5	4	4	4	3	3	4	4	3	4	4	4	3	2	109
Stage 4	UVABc	Environmental Science	Master	25	1	2	2	2	2	4	3	3	4	4	5	3	3	2	2	4	4	5	4	5	4	4	4	3	3	4	4	3	4	4	4	3	2	109
Stage 4	UVABc	Educational Sciences	Master	21	1	1	4	3	3	4	4	4	4	3	4	3	4	3	3	4	4	4	4	4	3	4	4	2	3	3	3	2	4	3	4	4	3	109
Stage 4	UVABc	Educational Sciences	Master	19	2	4	5	4	5	3	5	5	5	4	4	3	2	2	1	4	4	3	3	3	3	4	3	3	2	1	3	4	3	3	3	4	4	109
Stage 4	UVABc	Educational Sciences	Master	19	1	3	2	3	3	3	3	3	3	3	2	4	3	4	2	4	3	5	3	3	4	3	4	5	4	4	4	4	4	3	4	4	3	109
Stage 4	UVABc	Educational Sciences	Master	53	1	4	4	4	3	3	3	3	4	3	3	3	1	1	1	4	4	4	4	4	4	3	3	3	3	4	4	4	4	4	4	4	4	108
Stage 4	UVABc	Educational Sciences	Master	41	1	4	4	4	4	4	4	4	5	4	4	2	2	2	2	4	4	4	4	4	4	2	3	4	2	4	2	2	2	2	4	4	4	108
Stage 4	UVABc	Educational Sciences	Master	47	1	2	4	2	4	4	4	3	3	3	2	4	4	2	2	4	4	4	4	4	3	2	3	4	3	4	4	2	4	4	4	4	4	108
Stage 4	UVABc	Educational Sciences	Master	47	1	2	4	2	4	4	4	3	3	3	2	4	4	2	2	4	4	4	4	4	3	2	3	4	3	4	4	2	4	4	4	4	4	108
Stage 4	UVABc	Educational Sciences	Master	19	2	1	3	4	4	2	3	3	5	3	4	5	3	3	3	4	4	3	2	2	2	4	3	3	2	5	5	3	2	3	5	5	5	108
Stage 4	UVABc	Educational Sciences	Master	20	2	2	3	3	4	3	1	5	4	2	3	4	1	2	5	3	5	4	2	2	5	2	3	4	3	5	5	2	5	3	5	5	3	108
Stage 4	UVABc	Educational Sciences	Master	20	2	3	3	3	5	4	5	2	2	3	2	4	1	2	1	4	4	5	4	2	4	2	4	5	5	4	3	4	4	4	4	4	2	108
Stage 4	UVABc	Educational Sciences	Master	30	1	1	1	1	5	5	4	2	4	5	5	5	1	1	1	4	4	5	5	5	3	3	3	5	1	5	5	3	3	3	3	3	3	107
Stage 4	UVABc	Educational Sciences	Master	35	1	3	4	3	3	4	3	4	4	4	4	2	2	2	2	4	4	4	4	4	4	2	4	2	3	4	4	4	2	2	4	4	4	107
Stage 4	UVABc	Environmental Science	Master	35	1	3	4	3	3	4	3	4	4	4	4	2	2	2	2	4	4	4	4	4	4	2	4	2	3	4	4	4	2	2	4	4	4	107
Stage 4	UVABc	Environmental Science	Master	39	1	3	4	3	3	4	3	4	4	4	4	2	2	2	2	4	4	4	4	4	4	2	4	2	3	4	4	4	2	2	4	4	4	107
Stage 4	UVABc	Environmental Science	Master	42	1	1	4	4	4	3	4	4	4	4	3	3	2	2	2	4	4	4	4	4	4	2	4	2	2	4	4	4	2	2	4	5	4	107
Stage 4	UVABc	Environmental Science	Master	42	1	1	4	4	4	3	4	4	4	4	3	3	2	2	2	4	4	4	4	4	4	2	4	2	2	4	4	4	2	2	4	5	4	107
Stage 4	UVABc	Environmental Science	Master	44	1	2	4	4	4	4	4	4	4	4	4	3	2	2	2	4	4	4	4	4	3	3	3	3	3	3	2	2	3	3	4	4	4	107
Stage 4	UVABc	Environmental Science	Master	44	1	2	4	4	4	4	4	4	4	4	4	3	2	2	2	4	4	4	4	4	3	3	3	3	3	3	2	2	3	3	4	4	4	107
Stage 4	UVABc	Environmental Science	Master	22	2	1	4	4	4	4	4	3	4	4	3	3	1	1	1	4	4	5	4	4	2	4	3	3	1	4	4	4	4	4	4	4	4	107
Stage 4	UVABc	Environmental Science	Master	22	2	1	4	4	4	4	2	4	5	4	3	3	1	1	1	4	4	5	4	4	2	4	3	3	1	4	4	4	4	4	4	4	4	107
Stage 4	UVABc	Environmental Science	Master	19	2	4	4	3	4	3	4	4	4	4	4	3	2	1	1	4	4	4	4	4	4	3	3	3	3	4	3	4	3	3	2	3	4	107
Stage 4	UVABc	Environmental Science	Master	41	1	2	4	4	3	3	5	4	4	3	2	4	1	1	1	4	4	5	5	5	2	1	1	2	1	4	4	4	4	4	5	5	5	106
Stage 4	UVABc	Educational Sciences	Master	41	1	2	4	4	3	3	5	4	4	3	2	4	1	1	1	4	4	5	5	5	2	1	1	2	1	4	4	4	4	4	5	5	5	106
Stage 4	UVABc	Educational Sciences	Master	24	1	3	3	4	4	4	1	3	3	3	5	4	5	3	3	4	3	5	2	2	2	5	5	4	2	4	3	2	3	2	3	4	3	106
Stage 4	UVABc	Educational Sciences	Master	22	1	1	1	1	1	4	4	4	4	4	4	4	3	2	4	4	3	4	4	4	4	3	4	4	4	2	3	4	4	4	3	3	4	106
Stage 4	UVABc	Educational Sciences	Master	37	1	4	3	2	4	3	5	4	4	3	2	4	1	1	1	4	4	4	4	4	5	2	2	1	2	5	5	5	4	4	4	3	2	105
Stage 4	UVABc	Educational Sciences	Master	39	1	3	4	3	3	4	1	4	4	4	4	2	2	2	2	4	4	4	4	4	4	2	4	2	3	4	4	4	2	2	4	4	4	105
Stage 4	UVABc	Educational Sciences	Master	27	1	1	2	2	4	1	1	4	4	2	3	4	2	2	2	4	4	4	4	4	4	4	4	4	3	4	4	4	4	4	4	4	4	105
Stage 4	UVABc	Educational Sciences	Master	27	1	1	2	2	4	1	1	4	4	2	3	4	2	2	2	4	4	4	4	4	4	4	4	4	3	4	4	4	4	4	4	4	4	105
Stage 4	UVABc	Educational Sciences	Master	19	2	1	3	4	4	2	3	3	5	3	4	4	3	3	3	4	4	3	2	2	2	4	3	3	2	5	4	2	2	3	5	5	5	105
Stage 4	UVABc	Educational Sciences	Master	20	2	2	3	3	4	3	1	5	4	2	3	4	1	2	5	3	5	4	2	3	2	5	4	2	2	5	4	3	4	4	5	4	2	105
Stage 4	UVABc	Educational Sciences	Master	40	1	3	3	3	3	3	3	3	3	3	3	1	1	1	1	5	5	5	5	5	1	2	2	3	3	4	4	3	4	4	5	5	5	104
Stage 4	UVABc	Environmental Science	Master	40	1	2	4	3	3	4	4	4	4	4	4	1	1	1	1	4	4	4	4	4	2	3	2	3	2	4	4	4	4	4	4	4	4	104
Stage 4	UVABc	Environmental Science	Master	40	1	2	4	3	3	4	4	4	4	4	4	1	1	1	1	4	4	4	4	4	2	3	2	3	2	4	4	4	4	4	4	4	4	104
Stage 4	UVABc	Environmental Science	Master	38	1	1	1	2	1	1	4	1	3	1	3	4	1	2	1	4	5	4	5	4	3	4	5	4	5	5	5	2	4	5	5	4	5	104
Stage 4	UVABc	Environmental Science	Master	38	1	1	1	2	1	1	4	1	3	1	3	4	1	2	1	4	5	4	5	4	3	4	5	4	5	5	5	2	4	5	5	4	5	104
Stage 4	UVABc	Environmental Science	Master	38	1	2	4	2	2	5	5	3	3	4	4	1	2	2	2	4	4	4	4	4	4	4	2	4	4	3	4	2	2	2	4	4	4	104
Stage 4	UVABc	Environmental Science	Master	25	1	1	4	1	4	4	4	4	4	4	2	4	2	3	2	4	4	4	4	4	3	2	4	3	2	4	2	4	2	3	4	4	4	104
Stage 4	UVABc	Environmental Science	Master	25	2	4	4	4	4	4	4	4	4	4	4	3	2	4	3	2	4	3	3	2	3	3	2	4	2	2	3	4	3	2	3	4	3	104
Stage 4	UVABc	Environmental Science	Master	45	1	5	5	2	5	5	5	3	3	3	3	2	1	1	2	2	2	5	2	4	1	5	4	4	4	5	3	2	3	3	1	5	4	104
Stage 4	UVABc	Environmental Science	Master	23	1	3	2	3	4	3	2	2	3	4	5	3	3	3	3	2	3	4	3	4	3	3	2	3	4	4	3	5	3	2	5	5	3	104
Stage 4	UVABc	Environmental Science	Master	19	1	4	4	3	4	3	4	3	4	4	4	1	2	1	1	4	4	4	4	4	4	3	3	3	3	4	3	4	3	3	2	3	4	104
Stage 4	UVABc	Environmental Science	Master	37	1	3	4	3	2	3	4	4	4	4	4	3	2	2	1	5	5	4	4	4	2	2	2	2	2	4	3	3	4	3	4	3	4	103
Stage 4	UVABc	Environmental Science	Master	36	1	3	3	3	4	2	3	3	3	4	4	3	2	2	2	4	4	4	4	4	2	4	2	2	2	4	3	4	4	3	4	4	4	103
Stage 4	UVABc	Environmental Science	Master	43	1	3	3	3	4	2	3	3	3	4	4	3	2	2	2	4	4	4	4	4	2	4	2	2	2	4	3	4	4	3	4	4	4	103
Stage 4	UVABc	Educational Sciences	Master	38	1	2	3	2	2	5	5	3	3	4	4	1	2	2	2	4	4	4	4	4	4	4	2	4	4	3	4	2	2	2	4	4	4	103
Stage 4	UVABc	Educational Sciences	Master	41	1	3	4	3	4	3	3	3	4	3	3	2	2	2	2	4	4	4	4	4	4	4	2	4	2	4	2	4	2	2	4	4	4	103
Stage 4	UVABc	Educational Sciences	Master	41	1	3	4	3	4	3	3	3	4	3	3	2	2	2	2	4	4	4	4	4	4	4	2	4	2	4	2	4	2	2	4	4	4	103
Stage 4	UVABc	Educational Sciences	Master	25	1	1	3	1	4	4	4	4	4	4	2	4	2	3	2	4	4	4	4	4	3	2	4	3	2	4	2	4	2	3	4	4	4	103
Stage 4	UVABc	Educational Sciences	Master	37	1	3	4	3	2	3	4	4	4	4	4	3	2	2	1	5	5	4	4	4	2	2	2	2	2	4	3	3	4	3	4	3	4	103
Stage 4	UVABc	Educational Sciences	Master	21	2	1	3	3	4	3	1	3	5	3	3	4	2	1	1	3	4	4	4	4	3	4	4	3	4	4	4	3	4	3	5	3	3	103
Stage 4	UVABc	Educational Sciences	Master	35	1	3	4	3	4	4	5	4	3	4	4	2	1	1	1	4	4	4	4	4	3	2	2	2	2	4	3	3	3	3	4	4	4	102
Stage 4	UVABc	Educational Sciences	Master	35	1	3	4	3	4	4	5	4	3	4	4	2	1	1	1	4	4	4	4	4	3	2	2	2	2	4	3	3	3	3	4	4	4	102
Stage 4	UVABc	Educational Sciences	Master	26	1	4	4	4	4	4	4	4	4	4	4	4	1	1	1	4	4	4	4	4	1	1	1	2	1	3	4	4	4	2	4	4	4	102
Stage 4	UVABc	Educational Sciences	Master	39	1	1	4	3	4	2	1	4	4	3	3	1	1	1	1	5	5	4	4	4	3	3	3	3	3	4	4	4	4	4	4	4	4	102
Stage 4	UVABc	Educational Sciences	Master	39	1	1	4	3	4	2	1	4	4	3	3	1	1	1	1	5	5	4	4	4	3	3	3	3	3	4	4	4	4	4	4	4	4	102
Stage 4	UVABc	Educational Sciences	Master	23	1	3	2	4	4	4	2	4	4	4	4	4	1	1	1	4	4	4	3	3	4	2	3	2	2	4	4	4	3	2	4	4	4	102
Stage 4	UVABc	Educational Sciences	Master	40	1	1	2	2	2	2	3	3	3	3	3	3	2	2	2	4	4	4	4	4	4	4	4	4	4	4	3	4	3	3	4	4	4	102
Stage 4	UVABc	Educational Sciences	Master	40	1	1	2	2	2	2	3	3	3	3	3	3	2	2	2	4	4	4	4	4	4	4	4	4	4	4	3	4	3	3	4	4	4	102
Stage 4	UVABc	Educational Sciences	Master	40	1	1	2	2	2	2	3	3	3	3	3	3	2	2	2	4	4	4	4	4	4	4	4	4	4	4	3	4	3	3	4	4	4	102
Stage 4	UVABc	Educational Sciences	Master	25	2	4	4	4	4	4	4	4	4	4	4	3	2	4	3	2	4	3	3	2	3	3	2	3	2	2	3	3	3	2	3	4	3	102
Stage 4	UVABc	Educational Sciences	Master	24	2	3	3	4	4	4	1	3	1	3	5	4	5	3	3	3	2	5	2	2	2	5	5	4	2	4	3	2	3	2	3	4	3	102
Stage 4	UVABc	Educational Sciences	Master	23	2	3	3	3	3	3	4	2	3	3	3	4	3	3	3	3	3	4	4	2	3	3	3	2	3	3	3	3	4	4	4	4	4	102
Stage 4	UVABc	Educational Sciences	Master	19	2	4	3	4	5	4	3	2	2	3	4	3	3	4	5	4	3	2	3	2	2	3	4	3	3	2	1	4	3	2	3	4	5	102
Stage 4	UVABc	Educational Sciences	Master	37	1	4	3	2	4	3	5	4	3	2	2	4	1	1	1	4	4	4	4	4	5	2	2	1	2	5	4	4	4	4	4	3	2	101
Stage 4	UVABc	Educational Sciences	Master	39	1	3	3	3	4	2	4	3	3	4	2	3	4	3	4	4	3	3	3	4	3	4	3	3	2	4	3	3	3	2	4	3	2	101
Stage 4	UVABc	Educational Sciences	Master	39	1	3	3	3	4	2	4	3	3	4	2	3	4	3	4	4	3	3	3	4	3	4	3	3	2	4	3	3	3	2	4	3	2	101
Stage 4	UVABc	Educational Sciences	Master	54	2	1	1	1	1	3	3	4	3	3	3	2	4	4	4	4	4	4	4	4	3	3	4	4	2	2	2	4	4	4	4	4	4	101
Stage 4	UVABc	Educational Sciences	Master	21	2	3	4	4	5	3	2	3	5	5	3	4	2	1	1	3	3	3	3	3	2	2	2	2	2	4	3	5	4	4	4	4	3	101
Stage 4	UVABc	Educational Sciences	Master	21	2	2	4	3	5	4	2	5	5	5	3	3	3	3	3	4	3	2	3	3	2	3	3	2	3	2	3	3	2	3	4	3	3	101
Stage 4	UVABc	Educational Sciences	Master	21	2	3	4	4	5	3	2	3	5	5	3	4	2	1	1	3	3	3	3	3	2	2	2	2	2	4	3	5	4	4	4	4	3	101
Stage 4	UVABc	Educational Sciences	Master	19	2	3	3	3	4	4	2	3	4	4	3	4	2	2	2	3	4	2	3	4	1	3	3	3	3	4	4	3	4	4	3	4	3	101
Stage 4	UVABc	Educational Sciences	Master	19	2	3	3	3	4	4	2	3	4	4	3	4	2	2	2	3	4	2	3	4	1	3	3	3	3	4	4	3	4	4	3	4	3	101
Stage 4	UVABc	Educational Sciences	Master	19	2	2	3	3	3	3	2	3	3	2	2	4	4	4	3	3	3	2	4	3	3	4	2	3	2	3	4	3	4	5	5	4	3	101
Stage 4	UVABc	Educational Sciences	Master	26	1	4	4	4	4	4	2	4	4	4	4	4	1	1	1	4	4	4	4	4	1	1	1	2	1	3	4	4	4	2	4	4	4	100
Stage 4	UVABc	Educational Sciences	Master	39	1	1	5	3	5	5	3	5	4	5	1	2	2	2	2	4	4	4	4	4	2	2	2	2	2	4	2	2	2	2	5	3	5	100
Stage 4	UVABc	Educational Sciences	Master	41	1	2	3	3	4	4	1	5	3	3	3	3	3	3	3	4	4	4	4	4	3	3	3	3	3	3	2	3	3	2	3	3	3	100
Stage 4	UVABc	Educational Sciences	Master	22	1	1	2	2	4	4	5	4	4	4	4	2	2	2	2	4	4	4	4	4	4	3	2	2	2	3	2	4	2	2	4	4	4	100
Stage 4	UVABc	Educational Sciences	Master	37	1	3	4	4	4	4	4	4	4	4	4	4	1	1	1	4	4	4	4	4	1	1	1	1	1	4	4	4	3	3	3	3	4	99
Stage 4	UVABc	Educational Sciences	Master	37	1	3	4	4	4	4	4	4	4	4	4	4	1	1	1	4	4	4	4	4	1	1	1	1	1	4	4	4	3	3	3	3	4	99
Stage 4	UVABc	Educational Sciences	Master	39	1	1	4	3	3	3	4	4	3	3	4	2	2	1	1	5	5	5	5	5	4	3	4	4	1	4	5	4	2	2	1	1	1	99
Stage 4	UVABc	Educational Sciences	Master	39	1	1	4	3	3	3	4	4	3	3	4	2	2	1	1	5	5	5	5	5	4	3	4	4	1	4	5	4	2	2	1	1	1	99
Stage 4	UVABc	Educational Sciences	Master	35	1	1	4	3	3	3	4	4	3	3	4	2	2	1	1	5	5	5	5	5	4	3	4	4	1	4	5	4	2	2	1	1	1	99
Stage 4	UVABc	Environmental Science	Master	35	1	1	4	3	3	3	4	4	3	3	4	2	2	1	1	5	5	5	5	5	4	3	4	4	1	4	5	4	2	2	1	1	1	99
Stage 4	UVABc	Environmental Science	Master	32	1	3	3	3	2	3	3	3	2	3	4	3	3	3	2	4	4	3	4	3	4	2	3	4	3	2	2	3	3	4	4	3	4	99
Stage 4	UVABc	Environmental Science	Master	32	1	3	3	3	2	3	3	3	2	3	4	3	3	3	2	4	4	3	4	3	4	2	3	4	3	2	2	3	3	4	4	3	4	99
Stage 4	UVABc	Environmental Science	Master	54	2	1	1	1	1	1	3	4	3	3	3	2	4	4	4	4	4	4	4	4	3	3	4	4	2	2	2	4	4	4	4	4	4	99
Stage 4	UVABc	Environmental Science	Master	21	2	4	3	2	3	4	2	2	4	4	3	4	2	2	3	4	4	4	4	4	2	2	3	3	3	3	3	3	2	4	2	3	4	99
Stage 4	UVABc	Environmental Science	Master	23	1	1	3	3	3	3	4	2	4	4	4	1	2	2	2	4	4	4	4	4	2	5	5	5	5	2	3	3	2	2	2	2	2	98
Stage 4	UVABc	Environmental Science	Master	41	1	2	3	3	4	4	1	3	3	3	3	3	3	3	3	4	4	4	4	4	3	3	3	3	3	3	2	3	3	2	3	3	3	98
Stage 4	UVABc	Environmental Science	Master	21	2	4	3	2	3	4	2	2	4	4	2	4	2	2	3	4	4	4	4	4	2	2	3	3	3	3	3	3	3	3	2	3	4	98
Stage 4	UVABc	Environmental Science	Master	20	2	2	4	3	3	4	3	3	3	4	4	4	2	2	2	3	3	3	2	3	2	2	2	2	2	4	4	4	4	3	4	4	4	98
Stage 4	UVABc	Environmental Science	Master	21	2	1	2	2	3	2	2	4	3	3	3	4	3	3	3	3	3	3	3	3	1	3	3	3	3	4	4	4	4	4	4	4	4	98
Stage 4	UVABc	Environmental Science	Master	42	1	1	4	3	4	3	2	3	4	3	2	3	2	2	1	3	3	3	3	3	3	3	3	3	3	4	3	3	4	4	4	4	4	97
Stage 4	UVABc	Environmental Science	Master	42	1	1	4	3	4	3	2	3	4	3	2	3	2	2	1	3	3	3	3	3	3	3	3	3	3	4	3	3	4	4	4	4	4	97
Stage 4	UVABc	Environmental Science	Master	41	1	2	4	4	2	2	3	3	4	3	3	4	1	1	1	4	4	4	4	4	2	1	2	1	1	4	4	4	4	4	4	4	4	96
Stage 4	UVABc	Environmental Science	Master	34	1	2	4	4	2	2	3	3	4	3	3	4	1	1	1	4	4	4	4	4	2	1	2	1	1	4	4	4	4	4	4	4	4	96
Stage 4	UVABc	Educational Sciences	Master	24	1	3	3	2	5	3	4	3	5	4	4	3	2	3	4	3	4	2	3	2	3	3	2	3	2	3	2	3	2	3	2	3	3	96
Stage 4	UVABc	Educational Sciences	Master	24	1	3	3	2	5	3	4	3	5	4	4	3	2	3	4	3	4	2	3	2	3	3	2	3	2	3	2	3	2	3	2	3	3	96
Stage 4	UVABc	Educational Sciences	Master	31	1	5	2	3	1	2	1	3	5	4	3	4	3	3	3	3	3	3	3	3	3	3	3	3	3	3	3	3	3	3	3	3	3	96
Stage 4	UVABc	Environmental Science	Master	26	1	3	3	3	3	3	3	3	3	3	3	3	3	3	3	3	3	3	3	3	3	3	3	3	3	3	3	3	3	3	3	3	3	96
Stage 4	UVABc	Environmental Science	Master	25	2	3	3	3	3	3	3	3	3	3	3	3	3	3	3	3	3	3	3	3	3	3	3	3	3	3	3	3	3	3	3	3	3	96
Stage 4	UVABc	Environmental Science	Master	24	1	1	1	1	4	3	2	5	2	3	1	3	4	3	3	4	4	4	3	3	4	3	3	3	3	3	3	3	3	2	4	4	4	96
Stage 4	UVABc	Environmental Science	Master	21	1	1	2	1	3	2	4	3	4	2	2	2	2	2	2	4	4	2	4	4	4	2	2	4	4	4	4	4	4	2	4	4	4	96
Stage 4	UVABc	Environmental Science	Master	20	2	2	4	3	3	4	3	3	3	4	4	4	2	2	2	3	3	3	2	3	2	2	2	2	2	4	4	4	4	3	3	5	2	96
Stage 4	UVABc	Environmental Science	Master	24	1	1	1	1	4	3	2	5	2	3	1	3	4	3	3	4	4	4	3	3	4	3	3	3	3	3	3	3	3	2	4	4	4	96
Stage 4	UVABc	Environmental Science	Master	21	1	1	2	1	3	2	4	4	2	2	3	2	2	2	2	4	4	2	4	4	4	2	2	4	4	4	4	4	4	2	4	4	4	96
Stage 4	UVABc	Environmental Science	Master	23	2	1	1	1	1	1	1	1	1	1	1	5	1	1	1	4	4	4	4	4	5	5	5	5	5	5	4	4	4	4	4	4	4	96
Stage 4	UVABc	Environmental Science	Master	19	2	3	3	3	3	3	3	3	3	3	3	3	3	3	3	3	3	3	3	3	3	3	3	3	3	3	3	3	3	3	3	3	3	96
Stage 4	UVABc	Educational Sciences	Master	19	2	2	3	3	3	3	3	3	3	3	3	3	4	3	3	3	3	3	3	3	3	3	3	3	3	3	3	3	3	3	3	3	3	96
Stage 4	UVABc	Educational Sciences	Master	48	1	1	2	3	3	2	3	4	3	3	4	2	2	1	1	5	5	5	5	5	4	3	4	4	1	4	5	4	2	2	1	1	1	95
Stage 4	UVABc	Educational Sciences	Master	23	1	1	3	3	3	3	1	2	4	4	4	1	2	2	2	4	4	4	4	4	2	5	5	5	5	2	3	3	2	2	2	2	2	95
Stage 4	UVABc	Educational Sciences	Master	23	2	1	1	1	1	1	1	1	5	1	3	4	1	1	1	5	5	4	4	4	3	3	3	3	3	4	5	4	5	4	5	4	4	95
Stage 4	UVABc	Educational Sciences	Master	30	2	3	5	5	5	5	5	5	5	5	4	4	1	1	1	2	3	2	1	2	3	3	3	3	3	1	1	3	1	2	2	3	2	94
Stage 4	UVABc	Educational Sciences	Master	38	1	3	4	3	4	3	5	4	1	1	2	4	1	1	2	3	3	4	4	4	2	3	2	3	1	3	4	3	2	3	4	4	4	94
Stage 4	UVABc	Educational Sciences	Master	38	1	3	4	3	4	3	5	4	1	1	2	4	1	1	2	3	3	4	4	4	2	3	2	3	1	3	4	3	2	3	4	4	4	94
Stage 4	UVABc	Educational Sciences	Master	20	1	4	1	1	4	1	2	5	4	5	4	2	2	2	2	3	3	3	3	3	3	3	3	3	3	3	3	3	3	3	3	3	3	93
Stage 4	UVABc	Educational Sciences	Master	20	1	4	1	1	3	1	2	5	4	5	4	3	2	2	2	3	3	3	3	3	3	3	3	3	3	3	3	3	3	3	3	3	3	93
Stage 4	UVABc	Educational Sciences	Master	24	2	1	2	2	4	4	1	3	3	3	2	3	2	3	4	2	3	4	3	3	4	4	3	4	4	3	2	3	3	2	3	2	3	92
Stage 4	UVABc	Environmental Science	Master	24	2	1	2	2	4	4	1	3	3	3	2	3	2	3	4	2	3	4	3	3	4	4	3	4	4	3	2	3	3	2	3	2	3	92
Stage 4	UVABc	Environmental Science	Master	22	2	1	1	2	4	2	2	4	4	4	4	4	1	1	1	4	4	4	2	2	3	3	3	3	3	4	4	2	4	2	4	4	2	92
Stage 4	UVABc	Environmental Science	Master	25	1	1	3	1	1	1	3	3	3	3	3	3	1	1	1	3	3	3	4	4	4	4	3	4	3	4	4	3	3	3	3	3	3	89
Stage 4	UVABc	Environmental Science	Master	25	1	1	3	1	1	1	3	3	3	3	3	3	1	1	1	3	3	3	4	4	4	4	3	4	3	4	4	3	3	3	3	3	3	89
Stage 4	UVABc	Environmental Science	Master	30	2	4	3	3	4	4	3	3	3	3	3	3	2	3	3	2	3	2	2	3	2	3	3	2	3	2	2	2	3	3	2	3	2	88
Stage 4	UVABc	Environmental Science	Master	30	2	4	3	3	4	4	3	3	3	3	3	3	2	3	3	2	3	2	2	3	2	3	3	2	3	2	2	2	3	3	2	3	2	88
Stage 4	UVABc	Environmental Science	Master	22	1	1	1	1	4	4	2	3	3	5	2	3	3	2	2	2	2	3	2	2	3	3	3	4	4	3	3	4	3	3	2	4	2	88
Stage 4	UVABc	Environmental Science	Master	28	2	3	3	3	2	3	3	2	3	4	4	2	2	3	3	3	3	2	3	2	2	3	3	2	3	2	2	3	2	2	2	3	3	85
Stage 4	UVABc	Environmental Science	Master	28	2	3	3	3	3	2	3	4	2	3	4	2	2	3	3	3	3	2	3	2	2	3	2	3	2	2	2	3	2	2	3	2	3	84
Stage 4	UVABc	Educational Sciences	Master	22	2	1	1	1	2	1	1	2	3	1	1	3	1	1	2	4	4	4	5	5	3	2	2	2	2	4	3	4	4	4	3	4	3	83
Stage 4	UVABc	Educational Sciences	Master	21	2	1	2	2	3	2	1	4	3	3	3	4	1	1	1	3	3	3	3	3	2	3	2	2	2	4	2	4	4	4	4	2	2	83
Stage 4	UVABc	Educational Sciences	Master	22	2	1	1	1	2	1	1	2	2	1	1	3	1	1	2	4	4	4	5	5	3	2	2	3	2	3	4	3	4	3	4	4	4	83
Stage 4	UVABc	Educational Sciences	Master	21	1	1	1	1	4	2	3	4	5	4	5	1	3	2	2	2	2	3	2	2	3	3	2	2	3	2	3	2	2	2	2	2	1	78
Stage 4	UVABc	Educational Sciences	Master	41	1	2	2	3	3	2	3	3	2	3	2	3	3	2	3	2	3	2	3	2	3	2	3	1	2	3	2	2	2	2	2	3	2	77
Stage 4	UVABc	Educational Sciences	Master	41	1	2	2	3	3	2	3	3	2	3	2	3	3	2	3	2	3	2	3	2	3	2	3	1	2	3	2	2	2	2	2	3	2	77
Stage 4	UVABc	Educational Sciences	Master	22	2	1	2	2	3	2	1	1	2	2	3	3	1	1	1	2	2	3	3	3	3	2	1	2	2	3	2	3	2	2	3	3	3	69
Stage 4	UVABc	Educational Sciences	Master	22	1	1	3	3	1	1	5	1	1	1	1	3	3	3	3	1	1	3	1	1	3	3	3	3	3	1	3	3	4	2	1	1	1	68
